# Supplementary material for: Protein Kinase A Activation Promotes Cancer Cell Resistance to Glucose Starvation and Anoikis
Source: PLoS Genet. 2016 Mar 15;12(3):e1005931. doi: 10.1371/journal.pgen.1005931 (PMC4792400; doi:10.1371/journal.pgen.1005931)
Supplement: S1 Table — The two spreadshits represent the genes with logFC > = 1 in the two comparisons NF/N and TF/T and shown in the heatmap of Fig 1B (XLS) [file pgen.1005931.s017.xls]

## Sheet: Description
S1 Table. Highly differentially expressed genes in the two comparisons NF/N and TF/T. The two spreadshits represent the genes with logFC >= 1 in the two comparisons NF/N and TF/T and shown in the heatmap of Fig 1B

## Sheet: abs(logFC(NF vs N)) >= 1
geneName	chromosome	Entrez Gene ID	Affimetrix probe ID	N	N+F	logFC(N+F vs N)	Pathways
Trappc4	9	60409	10338075	5.9869	7.06781	1.08091
Ssr3	3	67437	10338139	4.4289	3.39876	-1.03014	mmu04141 Protein processing in endoplasmic reticulum
Dhrs1	14	52585	10338876	6.39593	7.79935	1.40342
Psph	5	100678	10338890	8.43331	6.46502	-1.96829	mmu00260 Glycine, serine and threonine metabolism
Anapc2	2	99152	10338974	5.10139	6.30107	1.19969	mmu04110 Cell cycle; mmu04114 Oocyte meiosis; mmu04120 Ubiquitin mediated proteolysis; mmu04914 Progesterone-mediated oocyte maturation
Tmem234	4	76799	10339404	5.23891	4.01424	-1.22467
Rbm42	7	68035	10341126	5.12813	3.77571	-1.35242
Snapin	3	20615	10342209	5.56626	6.67507	1.10881
Eif5	12	217869	10342839	7.95164	6.92721	-1.02443	mmu03013 RNA transport
Copg1	6	54161	10342893	8.59578	9.71086	1.11508
Smim7	8	66818	10343801	5.26479	7.09567	1.83088
Dctn5	7	59288	10344389	6.1853	7.60434	1.41904	mmu04962 Vasopressin-regulated water reabsorption
Tomm5	4	68512	10344551	8.26397	6.91696	-1.347
Vta1	10	66201	10344566	3.15198	2.10135	-1.05063	mmu04144 Endocytosis
Pi15	1	94227	10344981	2.98399	4.29395	1.30995
Il1r1	1	16177	10345762	5.49843	6.86293	1.3645	mmu04010 MAPK signaling pathway; mmu04060 Cytokine-cytokine receptor interaction; mmu04064 NF-kappa B signaling pathway; mmu04210 Apoptosis; mmu04380 Osteoclast differentiation; mmu04640 Hematopoietic cell lineage
Il1rl1	1	17082	10345791	6.92233	10.1992	3.27689
Col3a1	1	12825	10346015	5.53111	6.86149	1.33038	mmu04151 PI3K-Akt signaling pathway; mmu04510 Focal adhesion; mmu04512 ECM-receptor interaction; mmu04974 Protein digestion and absorption
Stat1	1	20846	10346191	4.93165	6.36373	1.43208	mmu04062 Chemokine signaling pathway; mmu04380 Osteoclast differentiation; mmu04620 Toll-like receptor signaling pathway; mmu04630 Jak-STAT signaling pathway; mmu04917 Prolactin signaling pathway
Sgol2	1	68549	10346365	4.46082	5.8276	1.36677
Fzd7	1	14369	10346607	5.93699	7.05755	1.12056	mmu04310 Wnt signaling pathway; mmu04390 Hippo signaling pathway; mmu04916 Melanogenesis
Sned1	1	208777	10348739	6.80456	8.06255	1.25799
Clasp1	1	76707	10349249	6.57792	7.66732	1.0894
Mgat5	1	107895	10349404	4.84553	6.63806	1.79253	mmu00510 N-Glycan biosynthesis
5430435G22Rik	1	226421	10349661	5.68233	6.73997	1.05763	mmu04145 Phagosome
Cyb5r1	1	72017	10350003	10.4107	8.49433	-1.91641	mmu00520 Amino sugar and nucleotide sugar metabolism
Tnnt2	1	21956	10350173	6.50255	5.2237	-1.27885	mmu04260 Cardiac muscle contraction
Aspm	1	12316	10350392	4.12021	5.43199	1.31178
Ptgs2	1	19225	10350516	10.6633	9.53414	-1.12921	mmu00590 Arachidonic acid metabolism; mmu04064 NF-kappa B signaling pathway; mmu04370 VEGF signaling pathway; mmu04668 TNF signaling pathway; mmu04723 Retrograde endocannabinoid signaling; mmu04726 Serotonergic synapse; mmu04913 Ovarian steroidogenesis
Fam129a	1	63913	10350630	7.23594	5.34296	-1.89298
Glul	1	14645	10350753	4.56549	6.28146	1.71597	mmu00250 Alanine, aspartate and glutamate metabolism; mmu00330 Arginine and proline metabolism; mmu00630 Glyoxylate and dicarboxylate metabolism; mmu00910 Nitrogen metabolism; mmu04724 Glutamatergic synapse; mmu04727 GABAergic synapse
2810417H13Rik	9	68026	10350838	6.31177	7.54963	1.23786
Dpt	1	56429	10351293	2.64654	4.03363	1.38709
Itpkb	1	320404	10352234	5.27436	6.62875	1.35439	mmu00562 Inositol phosphate metabolism; mmu04020 Calcium signaling pathway; mmu04070 Phosphatidylinositol signaling system
Dusp10	1	63953	10352448	7.4761	8.47764	1.00155	mmu04010 MAPK signaling pathway
Eprs	1	107508	10352514	9.39986	8.22154	-1.17832	mmu00860 Porphyrin and chlorophyll metabolism; mmu00970 Aminoacyl-tRNA biosynthesis
Nek2	1	18005	10352767	4.59603	6.99874	2.40271
Eya1	1	14048	10353192	6.45265	7.79681	1.34415
Mcm3	1	17215	10353420	5.14287	6.61049	1.46762	mmu03030 DNA replication; mmu04110 Cell cycle
Slc40a1	1	53945	10354374	5.01454	3.94835	-1.06619	mmu04978 Mineral absorption
Rftn2	1	74013	10354741	5.54342	6.6601	1.11667
Mcm6	1	17219	10357436	5.82144	7.53361	1.71216	mmu03030 DNA replication; mmu04110 Cell cycle
Prelp	1	116847	10357870	8.95709	7.42046	-1.53663
Nav1	1	215690	10358091	7.97297	9.10524	1.13228
Prg4	1	96875	10358476	3.13809	4.43698	1.29889
Rgl1	1	19731	10358733	5.84938	7.06423	1.21485
Pbx1	1	18514	10359870	6.00802	7.13324	1.12521
Atf6	1	226641	10359982	8.91968	7.73857	-1.18111	mmu04141 Protein processing in endoplasmic reticulum
Atf3	1	11910	10361091	9.46114	6.1717	-3.28944
Nhsl1	10	215819	10361882	5.71331	7.8081	2.09479
Mtfr2	10	71804	10361995	3.13544	4.14425	1.00881
Sgk1	10	20393	10362073	7.62452	9.14528	1.52076	mmu04151 PI3K-Akt signaling pathway; mmu04960 Aldosterone-regulated sodium reabsorption
Arhgap18	10	73910	10362294	4.97288	6.22136	1.24849
Lama4	10	16775	10362538	6.64206	8.06296	1.4209	mmu04151 PI3K-Akt signaling pathway; mmu04510 Focal adhesion; mmu04512 ECM-receptor interaction
Cdk19	10	78334	10362676	6.5199	7.7131	1.1932
Sesn1	10	140742	10362811	6.09701	7.69053	1.59351	mmu04115 p53 signaling pathway
Cd24a	10	12484	10362896	2.79736	3.9177	1.12034	mmu04640 Hematopoietic cell lineage
Chchd10	10	103172	10364102	4.44269	3.03064	-1.41205
Chst11	10	58250	10365290	7.17939	8.50383	1.32444	mmu00532 Glycosaminoglycan biosynthesis - chondroitin sulfate / dermatan sulfate
Tcp11l2	10	216198	10365344	5.70533	6.79397	1.08864
Timp3	10	21859	10365482	10.5736	9.11997	-1.45364
Gnptab	10	432486	10365601	7.46897	8.62447	1.15551	mmu04142 Lysosome
E2f7	10	52679	10366277	4.81162	6.16585	1.35422
Csrp2	10	13008	10366293	7.06431	8.45872	1.39441
Lrig3	10	320398	10366746	5.61343	6.80756	1.19413
Ddit3	10	13198	10366881	10.7327	7.90212	-2.83053	mmu04010 MAPK signaling pathway; mmu04141 Protein processing in endoplasmic reticulum
Prim1	10	19075	10367076	3.73593	4.76667	1.03074	mmu00230 Purine metabolism; mmu00240 Pyrimidine metabolism; mmu03030 DNA replication
Stat2	10	20847	10367224	5.63453	6.95577	1.32123	mmu04062 Chemokine signaling pathway; mmu04380 Osteoclast differentiation; mmu04630 Jak-STAT signaling pathway
Enpp3	10	209558	10368317	5.55214	8.09276	2.54062	mmu00230 Purine metabolism; mmu00500 Starch and sucrose metabolism; mmu00740 Riboflavin metabolism; mmu00760 Nicotinate and nicotinamide metabolism; mmu00770 Pantothenate and CoA biosynthesis
L3mbtl3	10	237339	10368380	4.88818	6.06979	1.18161
Marcks	10	17118	10368675	6.78854	8.2734	1.48486	mmu04666 Fc gamma R-mediated phagocytosis
Grik2	10	14806	10368999	4.40824	5.43159	1.02336	mmu04080 Neuroactive ligand-receptor interaction; mmu04724 Glutamatergic synapse
Man1a	10	17155	10369154	6.33171	7.58675	1.25505	mmu00510 N-Glycan biosynthesis; mmu04141 Protein processing in endoplasmic reticulum
Hk1	10	15275	10369541	6.83656	7.88379	1.04723	mmu00010 Glycolysis / Gluconeogenesis; mmu00051 Fructose and mannose metabolism; mmu00052 Galactose metabolism; mmu00500 Starch and sucrose metabolism; mmu00520 Amino sugar and nucleotide sugar metabolism; mmu00524 Butirosin and neomycin biosynthesis; mmu04066 HIF-1 signaling pathway; mmu04910 Insulin signaling pathway; mmu04973 Carbohydrate digestion and absorption
Cdk1	10	12534	10369815	7.85053	9.30709	1.45656	mmu04110 Cell cycle; mmu04114 Oocyte meiosis; mmu04115 p53 signaling pathway; mmu04540 Gap junction; mmu04914 Progesterone-mediated oocyte maturation
Bicc1	10	83675	10369842	5.96864	6.98847	1.01984
Mknk2	10	17347	10370931	6.50711	7.81253	1.30543	mmu04010 MAPK signaling pathway; mmu04066 HIF-1 signaling pathway; mmu04910 Insulin signaling pathway
Aldh1l2	10	216188	10371332	9.62758	8.08985	-1.53772	mmu00670 One carbon pool by folate
Bpifc	10	270757	10371446	5.32751	6.44001	1.1125
Xpot	10	73192	10372877	8.70859	7.67079	-1.0378	mmu03013 RNA transport
Shmt2	10	108037	10373202	8.85639	7.50312	-1.35327	mmu00260 Glycine, serine and threonine metabolism; mmu00460 Cyanoamino acid metabolism; mmu00630 Glyoxylate and dicarboxylate metabolism; mmu00670 One carbon pool by folate
Gdf11	10	14561	10373583	5.62466	6.80803	1.18338
Sh3pxd2b	11	268396	10375065	5.47671	6.98109	1.50438
Slc25a35	11	71998	10377372	4.44154	5.67028	1.22873
Ctc1	11	68964	10377380	5.25613	6.38042	1.12429
Aurkb	11	20877	10377405	5.80603	7.62665	1.82063
Trappc1	11	245828	10377508	6.99196	8.10071	1.10875
Fam64a	11	109212	10378053	4.42233	5.52086	1.09853
Atp2a3	11	53313	10378216	4.54312	3.43068	-1.11244	mmu04020 Calcium signaling pathway; mmu04972 Pancreatic secretion
Spag5	11	54141	10379127	4.02515	5.62769	1.60254
Ccl2	11	20296	10379511	9.12229	10.1277	1.00536	mmu04060 Cytokine-cytokine receptor interaction; mmu04062 Chemokine signaling pathway; mmu04621 NOD-like receptor signaling pathway; mmu04668 TNF signaling pathway
Ccl8	11	20307	10379535	3.60139	5.34902	1.74763	mmu04060 Cytokine-cytokine receptor interaction; mmu04062 Chemokine signaling pathway
Mmd	11	67468	10380289	5.83046	7.32594	1.49548
Igfbp4	11	16010	10381096	8.12805	9.36228	1.23423
Birc5	11	11799	10382998	5.3052	6.3458	1.0406	mmu04390 Hippo signaling pathway
Slc25a10	11	27376	10383395	5.89688	6.91799	1.02112	mmu04964 Proximal tubule bicarbonate reclamation
Polm	11	54125	10384020	4.69316	6.53471	1.84155	mmu03450 Non-homologous end-joining
Tns3	11	319939	10384233	8.34687	7.10978	-1.23709
Stc2	11	20856	10384961	4.68233	3.64612	-1.03621
Akr1b3	6	11677	10385236	9.52826	10.6027	1.07444	mmu00040 Pentose and glucuronate interconversions; mmu00051 Fructose and mannose metabolism; mmu00052 Galactose metabolism; mmu00561 Glycerolipid metabolism
Hmmr	11	15366	10385248	3.12769	4.43021	1.30253	mmu04512 ECM-receptor interaction
9930111J21Rik2	11	245240	10385513	7.81566	6.14294	-1.67271
Chd3	11	216848	10387316	6.19759	7.26925	1.07166
Fam101b	11	76566	10388488	6.63539	5.35183	-1.28357
Ksr1	11	16706	10388914	3.82966	5.29486	1.4652
Myo1d	11	338367	10389022	8.79302	7.33166	-1.46136
Prr11	11	270906	10389606	6.12668	8.25187	2.12518
Hlf	11	217082	10389786	3.95897	5.63979	1.68082
Npepps	11	19155	10390381	7.95047	8.98002	1.02955
Top2a	11	21973	10390707	5.43677	7.59037	2.1536
Stat3	11	20848	10391301	8.78478	10.0137	1.22889	mmu04062 Chemokine signaling pathway; mmu04066 HIF-1 signaling pathway; mmu04630 Jak-STAT signaling pathway; mmu04917 Prolactin signaling pathway; mmu04920 Adipocytokine signaling pathway
Kif18b	11	70218	10391811	5.22921	7.16563	1.93642
Trim47	11	217333	10393106	7.63334	6.3281	-1.30524
Lgals3bp	11	19039	10393573	6.15922	7.23336	1.07414
Sdc1	12	20969	10394471	4.89655	6.14417	1.24762	mmu04512 ECM-receptor interaction; mmu04514 Cell adhesion molecules (CAMs)
Socs2	10	216233	10394674	8.13967	6.65572	-1.48395	mmu04630 Jak-STAT signaling pathway; mmu04910 Insulin signaling pathway; mmu04917 Prolactin signaling pathway
Rrm2	12	20135	10394978	4.90827	6.39689	1.48862	mmu00230 Purine metabolism; mmu00240 Pyrimidine metabolism; mmu00480 Glutathione metabolism; mmu04115 p53 signaling pathway
Pxdn	12	69675	10395103	6.76023	8.52681	1.76658
Agmo	12	319660	10395414	4.85983	5.95206	1.09224
Dock4	12	238130	10395466	4.52497	5.73252	1.20755
4933426M11Rik	12	217684	10396919	7.61458	8.62707	1.01249
Acot2	12	171210	10397145	8.77275	6.81746	-1.95529	mmu00062 Fatty acid elongation; mmu01040 Biosynthesis of unsaturated fatty acids; mmu04913 Ovarian steroidogenesis
Otub2	12	68149	10397966	6.17486	4.85149	-1.32337
Serpina3n	12	20716	10398075	7.12456	8.3841	1.25954
Inf2	12	70435	10398831	5.90661	6.93586	1.02926
Trib2	12	217410	10399470	4.29639	5.47451	1.17812
Pqlc3	12	217430	10399540	8.35285	7.26861	-1.08424
Dus4l	12	71916	10399882	5.70436	4.37102	-1.33333
Ifrd1	12	15982	10400095	8.92332	7.37475	-1.54857
Dnajb9	12	27362	10400137	8.59416	7.34271	-1.25145
Prkd1	12	18760	10400170	5.67588	6.75943	1.08355
Pole2	12	18974	10400649	4.87604	5.99607	1.12003	mmu00230 Purine metabolism; mmu00240 Pyrimidine metabolism; mmu03030 DNA replication; mmu03410 Base excision repair; mmu03420 Nucleotide excision repair
Sgpp1	12	81535	10401028	5.77751	6.91838	1.14088	mmu00600 Sphingolipid metabolism
Tgfb3	12	21809	10401673	6.34638	7.89079	1.54441	mmu04010 MAPK signaling pathway; mmu04060 Cytokine-cytokine receptor interaction; mmu04110 Cell cycle; mmu04144 Endocytosis; mmu04350 TGF-beta signaling pathway; mmu04390 Hippo signaling pathway
Ifi27l2a	12	76933	10402347	4.92634	6.60432	1.67797
Foxf2	13	14238	10404404	6.52697	7.62675	1.09978
Edn1	13	13614	10404783	6.02455	3.77012	-2.25443	mmu04066 HIF-1 signaling pathway; mmu04668 TNF signaling pathway; mmu04916 Melanogenesis
Ninj1	13	18081	10404996	9.06092	7.62507	-1.43584
Gadd45g	13	23882	10405211	4.04212	5.46521	1.42308	mmu04010 MAPK signaling pathway; mmu04110 Cell cycle; mmu04115 p53 signaling pathway
Tgfbi	13	21810	10405587	7.88309	9.51042	1.62732
Glrx	13	93692	10406270	5.18281	6.91651	1.7337
Arrdc3	13	105171	10406407	5.05141	7.091	2.03959
Edil3	13	13612	10406504	6.34561	7.50849	1.16288
Zbed3	13	72114	10406733	7.36904	8.45847	1.08942
Enc1	13	13803	10406817	6.34826	7.68732	1.33906
Pde4d	13	238871	10407124	3.7981	5.36742	1.56932	mmu00230 Purine metabolism
Plk2	13	20620	10407126	9.51009	8.462	-1.0481
Emb	13	13723	10407327	7.40172	10.6503	3.24862
Sox4	13	20677	10408450	5.31849	6.57433	1.25584
Nrn1	13	68404	10408689	7.4134	8.46919	1.05579
Nfil3	13	18030	10409278	7.85175	6.68654	-1.16521
Gas1	13	14451	10409833	7.71789	8.80886	1.09097	mmu04340 Hedgehog signaling pathway
Vcan	13	13003	10410931	8.76991	11.0114	2.24149	mmu04514 Cell adhesion molecules (CAMs)
Ptprg	14	19270	10412667	7.40227	6.04478	-1.35749
Ear2	14	13587	10414262	3.40209	4.46949	1.0674
Pnp	14	18950	10414514	6.58726	8.36164	1.77438	mmu00230 Purine metabolism; mmu00240 Pyrimidine metabolism; mmu00760 Nicotinate and nicotinamide metabolism
Mmp14	14	17387	10415052	8.75696	9.83619	1.07923	mmu04668 TNF signaling pathway; mmu04912 GnRH signaling pathway
Pck2	14	74551	10415248	7.56623	5.99932	-1.5669	mmu00010 Glycolysis / Gluconeogenesis; mmu00020 Citrate cycle (TCA cycle); mmu00620 Pyruvate metabolism; mmu03320 PPAR signaling pathway; mmu04151 PI3K-Akt signaling pathway; mmu04910 Insulin signaling pathway; mmu04920 Adipocytokine signaling pathway; mmu04964 Proximal tubule bicarbonate reclamation
Nfatc4	14	73181	10415396	3.53868	5.03866	1.49999	mmu04310 Wnt signaling pathway; mmu04360 Axon guidance
Nynrin	14	277154	10415408	4.88661	6.07162	1.18501
Kif13b	14	16554	10415911	5.06905	6.24908	1.18003
Pbk	14	52033	10416037	4.0408	5.53619	1.4954
Tpt1	14	22070	10416503	7.75721	6.43344	-1.32377
Rap2a	14	76108	10417065	6.08366	7.68121	1.59755
Ear1	14	13586	10419154	4.61236	6.25953	1.64717
Ero1l	14	50527	10419198	10.2017	8.68857	-1.5131	mmu04141 Protein processing in endoplasmic reticulum
Dlgap5	14	218977	10419323	4.36783	5.94992	1.58209
Ang2	14	11731	10419566	3.70206	4.97169	1.26963
Rnase2a	14	93726	10419568	4.16178	5.62137	1.45959
Diap3	14	56419	10421877	4.48173	5.86173	1.38	mmu04810 Regulation of actin cytoskeleton
Tbc1d4	14	210789	10422028	3.92133	4.93986	1.01853
Ranbp3l	15	223332	10422946	3.01437	4.71338	1.69901
Nadk2	15	68646	10422962	4.98285	6.51813	1.53528
Sema5a	15	20356	10423520	6.09699	7.73707	1.64007	mmu04360 Axon guidance
Trib1	15	211770	10424370	4.8013	5.86333	1.06203
Myc	15	17869	10424400	10.0583	8.70854	-1.34981	mmu04010 MAPK signaling pathway; mmu04012 ErbB signaling pathway; mmu04110 Cell cycle; mmu04151 PI3K-Akt signaling pathway; mmu04310 Wnt signaling pathway; mmu04350 TGF-beta signaling pathway; mmu04390 Hippo signaling pathway; mmu04630 Jak-STAT signaling pathway
Wisp1	15	22402	10424543	6.87959	5.12931	-1.75028
Them6	15	223626	10424667	5.74617	7.65405	1.90789
Ccdc134	15	76457	10425686	7.06832	6.06075	-1.00757
Troap	15	78733	10426669	4.13232	5.38694	1.25463
Grasp	15	56149	10427026	5.59652	4.59308	-1.00344
Pdzd2	15	68070	10427816	4.36583	5.41204	1.04621
St3gal1	15	20442	10429160	6.85601	9.07723	2.22122	mmu00512 Mucin type O-Glycan biosynthesis; mmu00533 Glycosaminoglycan biosynthesis - keratan sulfate; mmu00603 Glycosphingolipid biosynthesis - globo series; mmu00604 Glycosphingolipid biosynthesis - ganglio series
Lynx1	15	23936	10429515	5.98695	7.00776	1.0208
Ly6c1	15	17067	10429573	9.34502	10.4742	1.12914
Slc25a17	15	20524	10430711	7.72632	8.95708	1.23076	mmu04146 Peroxisome
Cenpm	15	66570	10430825	4.84877	6.42867	1.5799
Vdr	15	22337	10432032	7.06497	10.1861	3.12112	mmu04961 Endocrine and other factor-regulated calcium reabsorption; mmu04978 Mineral absorption
Rnd1	15	223881	10432236	6.0113	4.0334	-1.97791	mmu04360 Axon guidance
Rtp4	16	67775	10434778	2.86631	4.45792	1.5916
Heg1	16	77446	10435266	6.16532	7.79316	1.62784
Fstl1	16	14314	10435641	10.2438	11.7131	1.46935
Cpox	16	12892	10436392	7.25655	5.67844	-1.57812	mmu00860 Porphyrin and chlorophyll metabolism
Slc5a3	16	53881	10436945	6.53798	8.67968	2.1417
Emp2	16	13731	10437639	10.4331	9.38764	-1.04547
Mcm4	16	17217	10437945	5.782	7.66279	1.8808	mmu03030 DNA replication; mmu04110 Cell cycle
Spidr	16	224008	10437970	6.96033	8.01629	1.05596
Sdf2l1	16	64136	10438098	8.7789	6.87633	-1.90257
Bcl6	16	12053	10438738	5.46858	6.63539	1.16681
Arhgap31	16	12549	10439483	6.51579	8.07875	1.56296
Alcam	16	11658	10439895	5.20967	6.50944	1.29977	mmu04514 Cell adhesion molecules (CAMs)
Rps6ka2	17	20112	10441565	7.98659	6.63731	-1.34928	mmu04010 MAPK signaling pathway; mmu04114 Oocyte meiosis; mmu04150 mTOR signaling pathway; mmu04720 Long-term potentiation; mmu04722 Neurotrophin signaling pathway; mmu04914 Progesterone-mediated oocyte maturation
Zfp598	17	213753	10442549	7.15228	6.13588	-1.0164
Cdsn	17	386463	10444883	5.13031	4.05394	-1.07638
Mdc1	17	240087	10444911	5.097	6.33775	1.24074
Cyp39a1	17	56050	10445308	3.64677	4.65082	1.00405	mmu00120 Primary bile acid biosynthesis
Kat2b	17	18519	10445909	5.65668	7.02104	1.36437	mmu04330 Notch signaling pathway
Chaf1a	17	27221	10446027	4.76277	6.16005	1.39728
Epb4.1l3	17	13823	10446553	7.46493	8.48933	1.0244	mmu04530 Tight junction
Lbh	17	77889	10446763	8.70938	7.40746	-1.30193
Ehd3	17	57440	10446777	4.82003	6.04216	1.22214	mmu04144 Endocytosis
Ltbp1	17	268977	10446928	6.79784	8.31338	1.51554	mmu04350 TGF-beta signaling pathway
Thbs2	17	21826	10447951	6.58601	7.92595	1.33994	mmu04145 Phagosome; mmu04151 PI3K-Akt signaling pathway; mmu04510 Focal adhesion; mmu04512 ECM-receptor interaction
Phf10	17	72057	10448004	9.63032	8.07438	-1.55594
Zfp945	17	240041	10448235	5.12429	4.08548	-1.03882
Tnfrsf12a	17	27279	10448307	8.67577	7.0905	-1.58527	mmu04060 Cytokine-cytokine receptor interaction
Rab11b	17	19326	10450034	4.00578	5.17179	1.16601	mmu04144 Endocytosis; mmu04962 Vasopressin-regulated water reabsorption
C4b	17	12268	10450242	3.55603	6.68661	3.13057	mmu04610 Complement and coagulation cascades
C3	17	12266	10452316	9.64998	11.7664	2.11646	mmu04145 Phagosome; mmu04610 Complement and coagulation cascades
Efna5	17	13640	10452419	5.74222	7.10907	1.36685	mmu04151 PI3K-Akt signaling pathway; mmu04360 Axon guidance
Arhgap28	17	268970	10452613	4.88698	6.46895	1.58197
Xdh	17	22436	10452815	8.80524	10.1681	1.36285	mmu00230 Purine metabolism; mmu00232 Caffeine metabolism; mmu00983 Drug metabolism - other enzymes; mmu04146 Peroxisome
Taf4b	18	72504	10454077	6.17187	5.10792	-1.06395	mmu03022 Basal transcription factors
Egr1	18	13653	10454782	7.05906	5.76801	-1.29104
Lmnb1	18	16906	10455813	4.21237	5.578	1.36563
Cyb5a	18	109672	10457071	9.08585	10.2283	1.14246
Cdc25c	18	12532	10458195	3.45367	4.50906	1.05539	mmu04110 Cell cycle; mmu04114 Oocyte meiosis; mmu04914 Progesterone-mediated oocyte maturation
Hbegf	18	15200	10458340	6.2757	4.80072	-1.47498	mmu04012 ErbB signaling pathway; mmu04912 GnRH signaling pathway; mmu04915 Estrogen signaling pathway
Cd14	18	12475	10458382	5.04851	6.0965	1.04799	mmu04010 MAPK signaling pathway; mmu04064 NF-kappa B signaling pathway; mmu04145 Phagosome; mmu04620 Toll-like receptor signaling pathway; mmu04640 Hematopoietic cell lineage; mmu04810 Regulation of actin cytoskeleton
Lars	18	107045	10458607	7.77875	6.71072	-1.06803	mmu00970 Aminoacyl-tRNA biosynthesis
Nars	18	70223	10459405	10.4379	9.1183	-1.31955	mmu00970 Aminoacyl-tRNA biosynthesis
Gnpnat1	14	54342	10460108	7.0708	5.97567	-1.09512	mmu00520 Amino sugar and nucleotide sugar metabolism
Cpt1a	19	12894	10460157	8.11395	9.44607	1.33212	mmu00071 Fatty acid degradation; mmu03320 PPAR signaling pathway; mmu04920 Adipocytokine signaling pathway
Chka	19	12660	10460221	7.07713	5.69933	-1.37779	mmu00564 Glycerophospholipid metabolism
Pcx	19	18563	10460400	5.44711	6.68985	1.24274	mmu00020 Citrate cycle (TCA cycle); mmu00620 Pyruvate metabolism
Rin1	19	225870	10460529	5.56655	4.15202	-1.41453
Rnaseh2c	19	68209	10460626	4.69979	5.71244	1.01265	mmu03030 DNA replication
Cdca5	19	67849	10460738	4.50517	5.81881	1.31363
Fads3	19	60527	10461423	10.332	9.22243	-1.10955
Fam111a	19	107373	10461723	4.86069	6.97064	2.10995
Vldlr	19	22359	10462281	6.25233	4.69853	-1.55381
Ifit1	19	15957	10462623	3.36363	4.5494	1.18577
Pcgf5	19	76073	10462683	7.42897	6.39467	-1.03431
Kif11	19	16551	10462796	4.80198	6.56176	1.75979
Cep55	19	74107	10462866	3.63351	5.22236	1.58886
Grk5	19	14773	10464425	6.38247	7.5211	1.13863	mmu04062 Chemokine signaling pathway; mmu04144 Endocytosis
Incenp	19	16319	10465861	4.6401	5.96074	1.32064
Aldh1a7	19	26358	10466624	6.33644	4.74174	-1.59469	mmu00830 Retinol metabolism
Acta2	19	11475	10467124	10.5005	8.93929	-1.56126	mmu04270 Vascular smooth muscle contraction
Ankrd1	19	107765	10467191	6.64368	5.33004	-1.31364
Sorbs1	19	20411	10467425	5.58863	4.54962	-1.039	mmu03320 PPAR signaling pathway; mmu04520 Adherens junction; mmu04910 Insulin signaling pathway
Aldh18a1	19	56454	10467470	9.41487	8.15435	-1.26052	mmu00330 Arginine and proline metabolism
Got1	19	14718	10467842	9.98647	8.89049	-1.09598	mmu00250 Alanine, aspartate and glutamate metabolism; mmu00270 Cysteine and methionine metabolism; mmu00330 Arginine and proline metabolism; mmu00350 Tyrosine metabolism; mmu00360 Phenylalanine metabolism; mmu00400 Phenylalanine, tyrosine and tryptophan biosynthesis
Ralgds	2	19730	10470564	4.33847	5.74726	1.40879
Fam102a	2	98952	10471424	5.30793	6.45743	1.14949
Hspa5	2	14828	10471586	11.8245	10.4779	-1.34664	mmu03060 Protein export; mmu04141 Protein processing in endoplasmic reticulum; mmu04612 Antigen processing and presentation; mmu04918 Thyroid hormone synthesis
Tnfaip6	2	21930	10472050	4.90041	6.62506	1.72466
Dhrs9	2	241452	10472538	8.69896	7.28127	-1.41769	mmu00830 Retinol metabolism
Hat1	2	107435	10472782	6.22283	7.30965	1.08682
Slc43a3	2	58207	10473384	6.37818	8.22893	1.85076
Slc12a6	2	107723	10474545	5.67771	6.70741	1.0297
Bub1b	2	12236	10474769	4.44042	6.42326	1.98284	mmu04110 Cell cycle
Knstrn	2	51944	10474825	6.68859	7.90864	1.22004
Rad51	2	19361	10474902	3.90918	5.84167	1.93249	mmu03440 Homologous recombination; mmu03460 Fanconi anemia pathway
Chac1	2	69065	10474972	9.12938	6.80852	-2.32087
Nusap1	2	108907	10474984	5.04774	6.07859	1.03085
Sord	2	20322	10475437	7.6167	8.737	1.12031	mmu00040 Pentose and glucuronate interconversions; mmu00051 Fructose and mannose metabolism
Cdc25b	2	12531	10476252	6.19448	7.49574	1.30126	mmu04010 MAPK signaling pathway; mmu04110 Cell cycle; mmu04914 Progesterone-mediated oocyte maturation
Rin2	2	74030	10476759	5.78849	7.05039	1.26189
Lbp	2	16803	10478048	6.81743	9.05679	2.23936	mmu04064 NF-kappa B signaling pathway; mmu04620 Toll-like receptor signaling pathway
Fam83d	2	71878	10478160	3.17643	4.40458	1.22815
Wisp2	2	22403	10478415	7.17526	8.47309	1.29783
Ube2c	2	68612	10478572	4.46506	5.88179	1.41674	mmu04120 Ubiquitin mediated proteolysis
Fam210b	2	67017	10478962	5.41438	6.4231	1.00872
Mastl	2	67121	10480432	4.1853	5.90938	1.72407
Slc2a6	2	227659	10481164	6.58337	5.37977	-1.2036
Stxbp1	2	20910	10481711	7.4668	8.52636	1.05956	mmu04721 Synaptic vesicle cycle
Grb14	2	50915	10483163	8.41271	9.42286	1.01015
Dlx2	2	13392	10483626	5.85683	6.88025	1.02342
Fibin	2	67606	10485711	5.66934	4.00997	-1.65937
Arhgap11a	2	228482	10485963	4.97769	6.22491	1.24722
Gpr176	2	381413	10486102	5.59004	3.87193	-1.71811
Bmf	2	171543	10486112	4.0063	5.60808	1.60177
Slc30a4	2	22785	10487021	8.47496	6.89364	-1.58132
Ncaph	2	215387	10487340	4.66866	6.41626	1.7476
Bub1	2	12235	10487480	3.73517	5.27992	1.54475	mmu04110 Cell cycle; mmu04114 Oocyte meiosis; mmu04914 Progesterone-mediated oocyte maturation
Ckap2l	2	70466	10487577	3.77676	5.46414	1.68738
Trib3	2	228775	10488608	8.58472	5.51925	-3.06547
Samhd1	2	56045	10489107	7.69315	8.94212	1.24896
Rbl1	2	19650	10489127	3.89622	5.06599	1.16977	mmu04110 Cell cycle; mmu04350 TGF-beta signaling pathway
Slpi	2	20568	10489463	7.20844	8.85124	1.6428
Wfdc3	2	71856	10489535	3.21992	5.8464	2.62648
B4galt5	2	56336	10489891	7.81335	8.84081	1.02746	mmu00512 Mucin type O-Glycan biosynthesis
Car13	3	71934	10490903	8.00337	9.06802	1.06464	mmu00910 Nitrogen metabolism
Cp	3	12870	10490989	7.27399	6.11167	-1.16232	mmu00860 Porphyrin and chlorophyll metabolism
Mab21l1	3	17116	10492169	3.84789	5.20438	1.35649
Ptx3	3	19288	10492448	6.32916	5.05666	-1.27251
Iqgap3	3	404710	10493137	4.51694	5.57684	1.0599	mmu04810 Regulation of actin cytoskeleton
Vav3	3	57257	10495416	3.49772	4.56912	1.07141	mmu04062 Chemokine signaling pathway; mmu04510 Focal adhesion; mmu04650 Natural killer cell mediated cytotoxicity; mmu04660 T cell receptor signaling pathway; mmu04662 B cell receptor signaling pathway; mmu04664 Fc epsilon RI signaling pathway; mmu04666 Fc gamma R-mediated phagocytosis; mmu04670 Leukocyte transendothelial migration; mmu04810 Regulation of actin cytoskeleton
F3	3	14066	10495675	9.33641	8.19868	-1.13773	mmu04610 Complement and coagulation cascades
Arhgap29	3	214137	10495685	7.10014	5.7333	-1.36684
Bcar3	3	29815	10495781	6.32848	5.24686	-1.08162
Prss12	3	19142	10495854	5.8973	7.33413	1.43684
Casp6	3	12368	10496023	5.56652	7.23546	1.66894	mmu04210 Apoptosis
Cenpe	3	229841	10496204	3.73889	4.90512	1.16623
Adh7	3	11529	10496425	7.41441	6.0732	-1.34121	mmu00010 Glycolysis / Gluconeogenesis; mmu00071 Fatty acid degradation; mmu00350 Tyrosine metabolism; mmu00830 Retinol metabolism; mmu00980 Metabolism of xenobiotics by cytochrome P450; mmu00982 Drug metabolism - cytochrome P450
Pde7a	3	18583	10497399	6.14607	7.56681	1.42074	mmu00230 Purine metabolism
Ect2	3	13605	10497520	5.22979	6.60815	1.37836
Ccna2	3	12428	10497831	6.06656	7.54417	1.47761	mmu04110 Cell cycle; mmu04914 Progesterone-mediated oocyte maturation
Slc7a11	3	26570	10498024	8.26021	5.66328	-2.59693
B3galnt1	3	26879	10498647	5.10046	6.13968	1.03922	mmu00603 Glycosphingolipid biosynthesis - globo series
D930015E06Rik	3	229473	10498998	4.26762	5.33195	1.06432
Ecm1	3	13601	10500204	8.48383	9.77937	1.29555
Plekho1	3	67220	10500295	5.8609	7.06538	1.20448
Mov10	3	17454	10500911	5.57342	6.63805	1.06463
Fam102b	3	329739	10501456	6.9472	8.28788	1.34068
S1pr1	3	13609	10501586	3.75658	5.39288	1.6363	mmu04080 Neuroactive ligand-receptor interaction
Clca5	3	229933	10502638	2.78983	5.02953	2.2397	mmu04740 Olfactory transduction; mmu04972 Pancreatic secretion
Cyr61	3	16007	10502655	8.72682	6.74644	-1.98038
Lphn2	3	99633	10502772	7.07922	8.12783	1.04861
Ifi44	3	99899	10502791	2.36265	3.37202	1.00936
Ptgfr	3	19220	10502805	3.02491	4.17913	1.15422	mmu04020 Calcium signaling pathway; mmu04080 Neuroactive ligand-receptor interaction
Ak5	3	229949	10502863	6.05267	4.77745	-1.27522	mmu00230 Purine metabolism
Cth	3	107869	10503023	7.87199	4.90775	-2.96424	mmu00260 Glycine, serine and threonine metabolism; mmu00270 Cysteine and methionine metabolism; mmu00450 Selenocompound metabolism
Akap2	4	11641	10505143	5.18043	7.47789	2.29746
Pde4b	4	18578	10506335	3.84242	5.76488	1.92246	mmu00230 Purine metabolism
Ppap2b	4	67916	10506488	5.1122	7.13592	2.02371	mmu00561 Glycerolipid metabolism; mmu00564 Glycerophospholipid metabolism; mmu00565 Ether lipid metabolism; mmu00600 Sphingolipid metabolism; mmu04666 Fc gamma R-mediated phagocytosis; mmu04975 Fat digestion and absorption
Orc1	4	18392	10506822	3.73737	4.75177	1.0144	mmu04110 Cell cycle
Stil	4	20460	10507112	4.2923	5.62819	1.33589
Pik3r3	4	18710	10507273	4.10201	6.36104	2.25903	mmu04012 ErbB signaling pathway; mmu04062 Chemokine signaling pathway; mmu04066 HIF-1 signaling pathway; mmu04070 Phosphatidylinositol signaling system; mmu04150 mTOR signaling pathway; mmu04151 PI3K-Akt signaling pathway; mmu04210 Apoptosis; mmu04370 VEGF signaling pathway; mmu04380 Osteoclast differentiation; mmu04510 Focal adhesion; mmu04620 Toll-like receptor signaling pathway; mmu04630 Jak-S…
Tmem53	4	68777	10507479	5.8752	7.06416	1.18896
Slc6a9	4	14664	10507500	10.6332	8.97737	-1.6558
Fhl3	4	14201	10507908	8.64698	7.43882	-1.20816
Stk40	4	74178	10508115	7.59684	6.5225	-1.07434
Marcksl1	4	17357	10508465	6.20426	7.39531	1.19104	mmu04666 Fc gamma R-mediated phagocytosis
Rpa2	4	19891	10508759	4.99702	6.00202	1.00499	mmu03030 DNA replication; mmu03420 Nucleotide excision repair; mmu03430 Mismatch repair; mmu03440 Homologous recombination; mmu03460 Fanconi anemia pathway
Stmn1	4	16765	10508986	7.8535	9.44037	1.58687	mmu04010 MAPK signaling pathway
Gpr153	4	100129	10510700	4.2517	5.57325	1.32154
Wwp1	4	107568	10511755	8.23126	7.20971	-1.02155	mmu04120 Ubiquitin mediated proteolysis; mmu04144 Endocytosis
Ddx58	4	230073	10512067	6.65883	7.93847	1.27964	mmu04064 NF-kappa B signaling pathway; mmu04622 RIG-I-like receptor signaling pathway; mmu04623 Cytosolic DNA-sensing pathway
Klf4	4	16600	10513008	9.80059	8.34084	-1.45975
Lpar1	4	14745	10513256	6.62892	7.83733	1.20841	mmu04080 Neuroactive ligand-receptor interaction; mmu04151 PI3K-Akt signaling pathway; mmu04540 Gap junction
Bnc2	4	242509	10514177	6.2147	7.46683	1.25214
Rps8	4	20116	10515427	5.84646	4.80404	-1.04242	mmu03010 Ribosome
Kif2c	4	73804	10515431	4.88562	7.30893	2.42331
Cdc20	4	107995	10515744	5.94271	7.47807	1.53536	mmu04110 Cell cycle; mmu04114 Oocyte meiosis; mmu04120 Ubiquitin mediated proteolysis
Ccnb1	13	268697	10515836	5.30433	7.79837	2.49403	mmu04110 Cell cycle; mmu04114 Oocyte meiosis; mmu04115 p53 signaling pathway; mmu04914 Progesterone-mediated oocyte maturation
Cdca8	4	52276	10516246	5.62831	6.67033	1.04202
Gjb4	4	14621	10516487	3.64221	5.69909	2.05687
Extl1	4	56219	10517250	4.37929	3.28339	-1.0959	mmu00534 Glycosaminoglycan biosynthesis - heparan sulfate / heparin
Pdpn	4	14726	10518147	8.79898	10.0507	1.2517
Slc25a33	4	70556	10518726	5.79561	4.27292	-1.52269
Car6	4	12353	10518751	8.32208	5.23174	-3.09034	mmu00910 Nitrogen metabolism
Cenpa	5	12615	10520521	5.4701	7.7143	2.2442
Fosl2	5	14284	10520862	5.80856	6.89619	1.08762	mmu04380 Osteoclast differentiation
Pdlim1	19	54132	10520950	9.02904	8.00054	-1.0285
Ncapg	5	54392	10521731	3.76012	4.9296	1.16947
Sod3	5	20657	10521824	4.5681	6.86349	2.29538
Wdr19	5	213081	10522090	4.66848	5.67684	1.00836
Cxcl5	5	20311	10523120	5.13216	7.90468	2.77253	mmu04060 Cytokine-cytokine receptor interaction; mmu04062 Chemokine signaling pathway
Ppbp	5	57349	10523128	3.103	4.12867	1.02567	mmu04060 Cytokine-cytokine receptor interaction; mmu04062 Chemokine signaling pathway
Stbd1	5	52331	10523255	4.52655	2.75069	-1.77585
Ccng2	5	12452	10523297	5.22088	6.76541	1.54453	mmu04115 p53 signaling pathway
Pole	5	18973	10524169	4.56533	5.58441	1.01908	mmu00230 Purine metabolism; mmu00240 Pyrimidine metabolism; mmu03030 DNA replication; mmu03410 Base excision repair; mmu03420 Nucleotide excision repair
Ankrd13a	5	68420	10524588	6.98258	8.05702	1.07444
Kntc1	5	208628	10525591	3.82073	5.09288	1.27215
Gatsl2	5	80909	10526181	4.66753	6.23019	1.56266
Baz1b	5	22385	10526319	6.94058	8.02709	1.08651
Chst12	5	59031	10527009	6.15554	7.64905	1.49351	mmu00532 Glycosaminoglycan biosynthesis - chondroitin sulfate / dermatan sulfate
Medag	5	70717	10527649	7.46391	8.7765	1.31259
Steap1	5	70358	10528015	9.29579	8.07703	-1.21876	mmu04978 Mineral absorption
Spon2	5	100689	10529264	6.54741	8.55898	2.01157
Hsd17b11	5	114664	10531919	6.88105	8.07462	1.19357
Tgfbr3	5	21814	10532085	7.12677	8.48946	1.36269
Rfc5	5	72151	10533090	7.00325	8.17945	1.1762	mmu03030 DNA replication; mmu03420 Nucleotide excision repair; mmu03430 Mismatch repair
Serpine1	5	18787	10534667	7.18021	5.68962	-1.4906	mmu04066 HIF-1 signaling pathway; mmu04115 p53 signaling pathway; mmu04390 Hippo signaling pathway; mmu04610 Complement and coagulation cascades
Agfg2	5	231801	10534889	4.96884	5.97868	1.00984
Tmem184a	5	231832	10535174	5.58665	4.30282	-1.28382
Ttyh3	5	78339	10535231	6.22412	7.40099	1.17686
Slc7a1	5	11987	10535852	8.69517	6.76835	-1.92682
Rfc3	5	69263	10535979	4.61622	5.63665	1.02043	mmu03030 DNA replication; mmu03420 Nucleotide excision repair; mmu03430 Mismatch repair
Mdfic	6	16543	10536472	9.14196	7.89687	-1.24509
Flnc	6	68794	10536845	9.24705	7.81938	-1.42768	mmu04010 MAPK signaling pathway; mmu04510 Focal adhesion
Mturn	6	68235	10538408	5.32294	6.52563	1.20269
Gars	6	353172	10538420	10.6211	9.39193	-1.22916	mmu00970 Aminoacyl-tRNA biosynthesis
Mad2l1	6	102641123	10538832	6.3129	8.10348	1.79058
Il17ra	6	16172	10541246	6.40926	4.85507	-1.55419	mmu04060 Cytokine-cytokine receptor interaction
Usp18	6	24110	10541307	2.81686	4.03945	1.22259
Cdca3	6	14793	10541729	4.57221	6.04968	1.47746
Foxm1	6	14235	10542079	5.16891	6.30022	1.1313
Mgst1	6	56615	10542470	5.70557	7.76044	2.05487	mmu00480 Glutathione metabolism; mmu00980 Metabolism of xenobiotics by cytochrome P450; mmu00982 Drug metabolism - cytochrome P450
Samd9l	6	209086	10542911	3.56391	4.57013	1.00622
Asns	6	102641622	10543067	11.6024	10.4323	-1.17006
Fam180a	6	208164	10543939	5.53708	4.50122	-1.03586
Hipk2	6	15258	10544114	8.59198	9.70156	1.10958
Fam115c	6	232748	10544452	3.72336	4.8143	1.09094
Igf2bp3	6	140488	10544610	6.5123	7.56025	1.04796
Hoxa2	6	15399	10544751	4.63396	5.93418	1.30022
Hoxa5	6	15402	10544768	5.29114	6.36068	1.06954
Gadd45a	6	13197	10545130	8.90902	7.5019	-1.40712	mmu04010 MAPK signaling pathway; mmu04110 Cell cycle; mmu04115 p53 signaling pathway
Atoh8	6	71093	10545372	6.68763	7.86094	1.17331
Tcf7l1	6	21415	10545458	6.96857	8.34718	1.37861	mmu04310 Wnt signaling pathway; mmu04390 Hippo signaling pathway; mmu04520 Adherens junction; mmu04916 Melanogenesis
Mthfd2	6	17768	10545672	8.8981	7.43187	-1.46623	mmu00670 One carbon pool by folate
Lrig1	6	16206	10546510	5.06713	6.07985	1.01273
Rad18	6	58186	10546834	5.56746	6.67289	1.10543
Plxnd1	6	67784	10547100	6.14137	7.19888	1.0575
Ncapd2	6	68298	10547943	4.69569	6.36	1.66431
Mgp	6	17313	10548879	7.3328	5.72216	-1.61064
Slc1a5	7	20514	10550332	9.48867	8.2312	-1.25748	mmu04974 Protein digestion and absorption
Sbsn	7	282619	10552037	5.77318	7.26527	1.49209
Akap13	7	75547	10554166	5.68581	7.23322	1.54741
Abhd2	7	54608	10554269	6.85678	8.06989	1.21311
Fanci	7	208836	10554281	3.89161	4.911	1.01939	mmu03460 Fanconi anemia pathway
Ticrr	7	77011	10554325	3.85981	5.14048	1.28067
Prc1	7	233406	10554445	5.53838	7.17329	1.63492
Pak1	7	18479	10555118	5.09854	6.52119	1.42265	mmu04010 MAPK signaling pathway; mmu04012 ErbB signaling pathway; mmu04062 Chemokine signaling pathway; mmu04360 Axon guidance; mmu04510 Focal adhesion; mmu04650 Natural killer cell mediated cytotoxicity; mmu04660 T cell receptor signaling pathway; mmu04666 Fc gamma R-mediated phagocytosis; mmu04810 Regulation of actin cytoskeleton
Arrb1	7	109689	10555235	5.09612	6.243	1.14688	mmu04010 MAPK signaling pathway; mmu04062 Chemokine signaling pathway; mmu04144 Endocytosis; mmu04744 Phototransduction
P4ha3	7	320452	10555323	5.9477	7.71625	1.76856	mmu00330 Arginine and proline metabolism
Ucp2	7	22228	10555389	5.90545	7.28236	1.37691
Rrm1	7	20133	10555695	7.05842	8.68698	1.62856	mmu00230 Purine metabolism; mmu00240 Pyrimidine metabolism; mmu00480 Glutathione metabolism
Wee1	7	22390	10556266	6.49657	7.8831	1.38653	mmu04110 Cell cycle
Adm	7	11535	10556297	8.15896	7.01446	-1.1445
Plk1	7	18817	10557156	5.95075	7.72369	1.77294	mmu04110 Cell cycle; mmu04114 Oocyte meiosis; mmu04914 Progesterone-mediated oocyte maturation
Apobr	7	171504	10557434	5.04941	3.92145	-1.12796
Tgfb1i1	7	21804	10557960	6.23977	5.12669	-1.11308
Phgdh	3	236539	10558439	8.92753	7.80225	-1.12527	mmu00260 Glycine, serine and threonine metabolism
Mrgprf	7	211577	10559385	5.15648	6.88611	1.72963
Bcl3	7	12051	10560685	5.14878	6.60479	1.45601	mmu04668 TNF signaling pathway
Pvr	7	52118	10560709	9.25214	7.95947	-1.29268	mmu04514 Cell adhesion molecules (CAMs)
Ccne1	7	12447	10562563	5.19601	6.2125	1.0165	mmu04110 Cell cycle; mmu04114 Oocyte meiosis; mmu04115 p53 signaling pathway; mmu04151 PI3K-Akt signaling pathway
Ppp1r15a	7	17872	10563338	8.89424	6.84594	-2.0483	mmu04141 Protein processing in endoplasmic reticulum
Slco3a1	7	108116	10564631	6.22053	7.23916	1.01863
Cpeb1	7	12877	10565089	5.47616	4.44422	-1.03194	mmu04114 Oocyte meiosis; mmu04320 Dorso-ventral axis formation; mmu04914 Progesterone-mediated oocyte maturation
Il16	7	16170	10565218	4.95122	6.6349	1.68368
St5	7	76954	10566767	3.91021	5.08073	1.17053
Rras2	7	66922	10567043	9.24829	7.92325	-1.32504	mmu04010 MAPK signaling pathway; mmu04530 Tight junction; mmu04810 Regulation of actin cytoskeleton
Gprc5b	7	64297	10567355	6.35092	8.28295	1.93203
Nupr1	7	56312	10567995	11.2682	9.90037	-1.36781
Kif22	7	110033	10568150	3.79307	5.17113	1.37807
Cox6a2	7	12862	10568369	4.92397	3.8259	-1.09807	mmu00190 Oxidative phosphorylation; mmu04260 Cardiac muscle contraction
Mki67	7	17345	10568714	5.89427	7.50854	1.61427
Ifitm3	7	66141	10569017	9.76949	10.7936	1.0241
Irf7	7	54123	10569102	2.75587	3.79264	1.03677	mmu04620 Toll-like receptor signaling pathway; mmu04622 RIG-I-like receptor signaling pathway; mmu04623 Cytosolic DNA-sensing pathway
Tnfrsf23	7	79201	10569504	7.48336	8.91527	1.43191
Plat	8	18791	10570855	5.47332	6.79055	1.31723	mmu04610 Complement and coagulation cascades
Fgfr1	8	14182	10570982	10.5207	11.5728	1.05217	mmu04010 MAPK signaling pathway; mmu04151 PI3K-Akt signaling pathway; mmu04520 Adherens junction; mmu04810 Regulation of actin cytoskeleton
Rnf122	8	68867	10571214	4.18292	5.48554	1.30262
Hmox1	8	15368	10572897	10.9314	9.26243	-1.66901	mmu00860 Porphyrin and chlorophyll metabolism; mmu04066 HIF-1 signaling pathway; mmu04978 Mineral absorption
Mcm5	8	17218	10572906	5.16884	6.53697	1.36813	mmu03030 DNA replication; mmu04110 Cell cycle
Asf1b	8	66929	10573261	5.91704	7.78937	1.87234
Gpt2	8	108682	10573626	8.63849	6.22663	-2.41186	mmu00250 Alanine, aspartate and glutamate metabolism
Herpud1	8	64209	10574087	11.0996	9.09045	-2.00916	mmu04141 Protein processing in endoplasmic reticulum
Cenpn	8	72155	10575733	6.34371	7.94411	1.6004
Cdt1	8	67177	10576140	6.14349	7.21277	1.06927
Timm44	8	21856	10576854	5.61065	6.98552	1.37487
Rasa3	8	19414	10577190	8.46271	9.75508	1.29237
Ckap2	8	80986	10577508	4.68595	6.251	1.56505
Eif2s2	2	67204	10578683	9.05112	7.98671	-1.0644	mmu03013 RNA transport
Tma16	8	66282	10578964	4.7602	3.58193	-1.17827
Ifi30	8	65972	10579347	6.58574	8.04668	1.46094	mmu04612 Antigen processing and presentation
Il15	8	16168	10579958	3.75428	5.22302	1.46874	mmu04060 Cytokine-cytokine receptor interaction; mmu04630 Jak-STAT signaling pathway; mmu04668 TNF signaling pathway; mmu04672 Intestinal immune network for IgA production
Ier2	8	15936	10580183	4.65205	3.47652	-1.17554
4921524J17Rik	8	66714	10580365	5.51843	4.34409	-1.17434
Slc7a5	8	20539	10582275	11.2883	9.1357	-2.15262
Tk1	11	21877	10582809	4.57556	6.15062	1.57506	mmu00240 Pyrimidine metabolism; mmu00983 Drug metabolism - other enzymes
Casp12	9	12364	10583008	5.34817	6.39544	1.04727	mmu04141 Protein processing in endoplasmic reticulum; mmu04210 Apoptosis
Ncapd3	9	78658	10583952	4.84755	5.9442	1.09665
Clmp	9	71566	10584561	7.57122	8.67513	1.10391
Uaca	9	72565	10586017	5.12437	6.51924	1.39487
Itga11	9	319480	10586079	6.15963	5.14182	-1.01781	mmu04151 PI3K-Akt signaling pathway; mmu04510 Focal adhesion; mmu04512 ECM-receptor interaction; mmu04810 Regulation of actin cytoskeleton
Adamts7	9	108153	10587748	4.63553	5.70826	1.07273
Plod2	9	26432	10587829	6.24739	7.98447	1.73707	mmu00310 Lysine degradation
Topbp1	9	235559	10588294	6.26393	7.42944	1.16551
Hyal1	9	15586	10588691	4.72507	5.74724	1.02217	mmu00531 Glycosaminoglycan degradation; mmu04142 Lysosome
Angptl6	9	70726	10591350	5.92287	4.34723	-1.57564
Dnmt1	9	13433	10591369	5.96774	7.65769	1.68995	mmu00270 Cysteine and methionine metabolism
Anln	9	68743	10591781	6.59739	8.18567	1.58827
Chek1	9	12649	10592201	3.62555	4.82387	1.19832	mmu04110 Cell cycle; mmu04115 p53 signaling pathway
Kif23	9	71819	10594251	4.65926	5.79565	1.1364
Zwilch	9	68014	10594426	3.88034	5.08903	1.20869
Ccnb2	9	12442	10594774	5.78826	7.46534	1.67709	mmu04110 Cell cycle; mmu04114 Oocyte meiosis; mmu04115 p53 signaling pathway; mmu04914 Progesterone-mediated oocyte maturation
Fam63b	9	235461	10594800	6.87713	7.96138	1.08425
Tbc1d2b	9	67016	10595680	7.13542	8.6275	1.49207
Abcd1	X	11666	10600235	5.2538	6.3279	1.07411	mmu02010 ABC transporters; mmu04146 Peroxisome
Tmem47	X	192216	10600597	7.99212	6.89488	-1.09724
Kif4	X	16571	10601011	3.57247	5.23957	1.66711
Atp7a	X	11977	10601360	6.98446	8.05499	1.07053	mmu04978 Mineral absorption
Mid2	X	23947	10602068	7.53463	6.34637	-1.18826
Rgag1	X	209540	10602196	5.19275	6.79752	1.60478
Figf	X	14205	10603099	6.15733	8.02285	1.86553	mmu04060 Cytokine-cytokine receptor interaction; mmu04151 PI3K-Akt signaling pathway; mmu04510 Focal adhesion
Gla	X	11605	10606714	7.81232	9.21583	1.40351	mmu00052 Galactose metabolism; mmu00561 Glycerolipid metabolism; mmu00600 Sphingolipid metabolism; mmu00603 Glycosphingolipid biosynthesis - globo series; mmu04142 Lysosome
Col4a6	X	94216	10607012	5.36166	3.96186	-1.39981	mmu04151 PI3K-Akt signaling pathway; mmu04510 Focal adhesion; mmu04512 ECM-receptor interaction; mmu04974 Protein digestion and absorption
Capn6	X	12338	10607143	7.17327	8.20214	1.02887
Car5b	X	56078	10607738	6.09858	7.42844	1.32986	mmu00910 Nitrogen metabolism
Raet1d	10	19368	10608648	4.4554	5.64653	1.19114	mmu04650 Natural killer cell mediated cytotoxicity
Hjurp	1	212427	10608671	5.40339	6.45682	1.05343

## Sheet: abs(logFC(TF vs T)) >= 1
geneName	chromosome	Entrez Gene ID	Affimetrix probe ID	T	T+F	logFC(T+F vs T)	Pathways
Psph	5	100678	10338890	8.68329	6.93511	-1.74818	mmu00260 Glycine, serine and threonine metabolism
Ythdf1	2	228994	10342166	2.35394	4.00131	1.64737
Eif5	12	217869	10342839	8.56386	7.50058	-1.06328	mmu03013 RNA transport
Tbl3	17	213773	10343018	5.95039	4.69915	-1.25124	mmu03008 Ribosome biogenesis in eukaryotes
Dctn5	7	59288	10344389	7.11088	5.98156	-1.12932	mmu04962 Vasopressin-regulated water reabsorption
Rdh10	1	98711	10344952	7.6725	8.89878	1.22628	mmu00830 Retinol metabolism
Paqr8	1	74229	10345037	4.68618	5.91445	1.22827
Arid5a	1	214855	10345445	5.89257	4.55262	-1.33995
Cnnm4	1	94220	10345482	5.5034	4.32213	-1.18127
Il1rl1	1	17082	10345791	9.40857	10.7735	1.36494
Col3a1	1	12825	10346015	5.24507	6.44751	1.20244	mmu04151 PI3K-Akt signaling pathway; mmu04510 Focal adhesion; mmu04512 ECM-receptor interaction; mmu04974 Protein digestion and absorption
Aox3	1	71724	10346410	3.31678	4.91547	1.59869	mmu00280 Valine, leucine and isoleucine degradation; mmu00350 Tyrosine metabolism; mmu00380 Tryptophan metabolism; mmu00750 Vitamin B6 metabolism; mmu00760 Nicotinate and nicotinamide metabolism; mmu00830 Retinol metabolism; mmu00982 Drug metabolism - cytochrome P450
Adam23	1	23792	10346882	4.54637	6.04171	1.49534
Map2	1	17756	10347036	5.94145	4.91246	-1.02899
Sned1	1	208777	10348739	6.7426	7.85368	1.11109
Chil1	1	12654	10349968	4.51754	5.7173	1.19975
Cyb5r1	1	72017	10350003	10.3019	8.89101	-1.41089	mmu00520 Amino sugar and nucleotide sugar metabolism
Tnnt2	1	21956	10350173	7.04749	5.83692	-1.21058	mmu04260 Cardiac muscle contraction
Rgs16	1	19734	10350733	9.52509	8.09434	-1.43075
Ankrd44	1	329154	10354677	5.37556	6.62666	1.2511
Atf6	1	226641	10359982	9.33748	8.21716	-1.12033	mmu04141 Protein processing in endoplasmic reticulum
Grem2	1	23893	10360415	7.60395	6.23542	-1.36853
Atf3	1	11910	10361091	8.09888	6.10835	-1.99052
Gnptab	10	432486	10365601	7.61004	8.63398	1.02394	mmu04142 Lysosome
Lum	10	17022	10365983	2.66413	3.74523	1.08109
Avil	10	11567	10366774	5.5151	3.51797	-1.99713
Ddit3	10	13198	10366881	10.4375	8.51326	-1.92422	mmu04010 MAPK signaling pathway; mmu04141 Protein processing in endoplasmic reticulum
Grik2	10	14806	10368999	4.36778	6.15379	1.78601	mmu04080 Neuroactive ligand-receptor interaction; mmu04724 Glutamatergic synapse
Aldh1l2	10	216188	10371332	9.75992	8.10339	-1.65652	mmu00670 One carbon pool by folate
Bpifc	10	270757	10371446	7.6632	6.38609	-1.27711
Shmt2	10	108037	10373202	9.50972	8.40888	-1.10084	mmu00260 Glycine, serine and threonine metabolism; mmu00460 Cyanoamino acid metabolism; mmu00630 Glyoxylate and dicarboxylate metabolism; mmu00670 One carbon pool by folate
Esyt1	10	23943	10373407	8.29706	6.76369	-1.53337
Ascc2	11	75452	10373924	9.09943	8.07029	-1.02914
Ccl2	11	20296	10379511	9.04806	10.4957	1.44768	mmu04060 Cytokine-cytokine receptor interaction; mmu04062 Chemokine signaling pathway; mmu04621 NOD-like receptor signaling pathway; mmu04668 TNF signaling pathway
Ccl7	11	20306	10379518	8.39905	9.76954	1.3705	mmu04060 Cytokine-cytokine receptor interaction; mmu04062 Chemokine signaling pathway
Ccl8	11	20307	10379535	3.90816	5.57595	1.66779	mmu04060 Cytokine-cytokine receptor interaction; mmu04062 Chemokine signaling pathway
Slc1a4	11	55963	10384539	8.76421	7.39705	-1.36716
Stc2	11	20856	10384961	5.22805	3.64784	-1.58021
Plxdc1	11	72324	10390519	4.84663	6.08239	1.23576
Pitpnc1	11	71795	10392347	4.10359	5.7958	1.69221
Rrm2	12	20135	10394978	7.10404	8.19405	1.09001	mmu00230 Purine metabolism; mmu00240 Pyrimidine metabolism; mmu00480 Glutathione metabolism; mmu04115 p53 signaling pathway
Agmo	12	319660	10395414	3.92242	5.18446	1.26205
Etv1	12	14009	10395457	7.07701	8.25235	1.17534
Dact1	12	59036	10396270	4.06171	5.46451	1.4028
Acot2	12	171210	10397145	8.81606	7.35048	-1.46558	mmu00062 Fatty acid elongation; mmu01040 Biosynthesis of unsaturated fatty acids; mmu04913 Ovarian steroidogenesis
Otub2	12	68149	10397966	5.92517	4.44945	-1.47572
Serpina3n	12	20716	10398075	7.32184	8.39922	1.07738
Bdkrb1	12	12061	10398121	3.6772	5.23418	1.55698	mmu04020 Calcium signaling pathway; mmu04080 Neuroactive ligand-receptor interaction; mmu04610 Complement and coagulation cascades; mmu04810 Regulation of actin cytoskeleton
Dus4l	12	71916	10399882	5.83891	4.62625	-1.21266
Ahr	12	11622	10400006	5.57604	6.61535	1.03931
Dnajb9	12	27362	10400137	9.70323	8.24093	-1.4623
Tgfb3	12	21809	10401673	7.37447	8.55982	1.18535	mmu04010 MAPK signaling pathway; mmu04060 Cytokine-cytokine receptor interaction; mmu04110 Cell cycle; mmu04144 Endocytosis; mmu04350 TGF-beta signaling pathway; mmu04390 Hippo signaling pathway
Dio2	12	13371	10401841	3.01695	4.74381	1.72686
Sel1l	12	20338	10401900	10.0837	9.05131	-1.03239	mmu04141 Protein processing in endoplasmic reticulum
Fbln5	12	23876	10402211	9.34193	10.363	1.02103
Mylip	13	218203	10404874	6.60503	8.2547	1.64967
Plk2	13	20620	10407126	9.02923	7.88147	-1.14776
Emb	13	13723	10407327	8.65936	9.77589	1.11652
Net1	13	56349	10407420	5.81023	7.27112	1.46089
Nfil3	13	18030	10409278	7.64884	6.53079	-1.11806
Vcan	13	13003	10410931	9.7597	10.7966	1.03692	mmu04514 Cell adhesion molecules (CAMs)
Map1b	13	17755	10411519	8.77898	7.58368	-1.1953
Pik3r1	13	18708	10411782	7.27266	8.41839	1.14574	mmu04012 ErbB signaling pathway; mmu04062 Chemokine signaling pathway; mmu04066 HIF-1 signaling pathway; mmu04070 Phosphatidylinositol signaling system; mmu04150 mTOR signaling pathway; mmu04151 PI3K-Akt signaling pathway; mmu04210 Apoptosis; mmu04370 VEGF signaling pathway; mmu04380 Osteoclast differentiation; mmu04510 Focal adhesion; mmu04620 Toll-like receptor signaling pathway; mmu04630 Jak-S…
Oxnad1	14	218885	10413826	4.93411	3.84888	-1.08522
Scara5	14	71145	10416023	5.15197	6.34234	1.19037
Dnajc3	14	100037258	10417013	8.93349	7.79177	-1.14173	mmu04141 Protein processing in endoplasmic reticulum
Ero1l	14	50527	10419198	10.3549	8.75953	-1.59536	mmu04141 Protein processing in endoplasmic reticulum
Spry2	14	24064	10422227	8.09126	6.93281	-1.15845	mmu04630 Jak-STAT signaling pathway
Cthrc1	15	68588	10423836	4.48992	5.56935	1.07942
Myc	15	17869	10424400	10.2117	9.14949	-1.06216	mmu04010 MAPK signaling pathway; mmu04012 ErbB signaling pathway; mmu04110 Cell cycle; mmu04151 PI3K-Akt signaling pathway; mmu04310 Wnt signaling pathway; mmu04350 TGF-beta signaling pathway; mmu04390 Hippo signaling pathway; mmu04630 Jak-STAT signaling pathway
Creld2	15	76737	10426098	10.9645	9.6396	-1.32489
Nr4a1	15	15370	10427035	5.16771	6.36092	1.19322	mmu04010 MAPK signaling pathway; mmu04151 PI3K-Akt signaling pathway
Npr3	15	18162	10427796	5.47927	4.06234	-1.41693
Tmem74	15	239408	10428407	4.64301	2.78486	-1.85814
Enpp2	15	18606	10428619	4.71475	6.1826	1.46785	mmu00565 Ether lipid metabolism
Has2	15	15117	10428707	4.67283	6.49964	1.82682
Ndrg1	15	17988	10429140	9.73555	8.43455	-1.30099
Abcd2	15	26874	10431697	4.86844	6.33149	1.46305	mmu02010 ABC transporters; mmu04146 Peroxisome
Slc2a13	15	239606	10431711	6.0636	4.97625	-1.08734
Rnd1	15	223881	10432236	6.03425	3.79295	-2.24131	mmu04360 Axon guidance
Gpr84	15	80910	10433101	4.23359	2.87587	-1.35772
Pkp2	16	67451	10433887	4.78722	3.64456	-1.14265
Cpox	16	12892	10436392	7.3688	5.5172	-1.85161	mmu00860 Porphyrin and chlorophyll metabolism
Ets2	16	23872	10437160	8.58836	7.3835	-1.20485	mmu04320 Dorso-ventral axis formation
Emp2	16	13731	10437639	10.2258	9.19285	-1.03294
Sdf2l1	16	64136	10438098	8.52636	6.27735	-2.24901
Col8a1	16	12837	10440091	8.20311	7.04512	-1.15799
Adamts1	16	11504	10440522	8.68271	7.65033	-1.03238
Adamts5	16	23794	10440534	7.28529	6.12372	-1.16157
Mis18a	16	66578	10440794	3.56456	4.63477	1.0702
Rps6ka2	17	20112	10441565	8.53753	7.35833	-1.1792	mmu04010 MAPK signaling pathway; mmu04114 Oocyte meiosis; mmu04150 mTOR signaling pathway; mmu04720 Long-term potentiation; mmu04722 Neurotrophin signaling pathway; mmu04914 Progesterone-mediated oocyte maturation
Cdsn	17	386463	10444883	6.98847	4.43225	-2.55622
Trem2	17	83433	10445781	4.09252	5.29559	1.20307	mmu04380 Osteoclast differentiation
Ypel5	17	383295	10446756	7.10998	6.04006	-1.06992
Lbh	17	77889	10446763	8.6276	7.22666	-1.40094
Thbs2	17	21826	10447951	9.99351	11.2288	1.2353	mmu04145 Phagosome; mmu04151 PI3K-Akt signaling pathway; mmu04510 Focal adhesion; mmu04512 ECM-receptor interaction
Msln	17	56047	10449000	7.19627	5.76504	-1.43123
9130008F23Rik	17	71583	10450948	4.65002	3.62061	-1.02941
Lonp1	17	74142	10452118	9.04935	7.92	-1.12935
Dtna	18	13527	10454254	5.48762	4.07044	-1.41718
Cyb5a	18	109672	10457071	8.61086	9.62524	1.01438
Garem	18	381126	10457780	7.18842	6.07463	-1.11379
Hbegf	18	15200	10458340	7.34479	5.82226	-1.52253	mmu04012 ErbB signaling pathway; mmu04912 GnRH signaling pathway; mmu04915 Estrogen signaling pathway
Lars	18	107045	10458607	7.86612	6.6683	-1.19782	mmu00970 Aminoacyl-tRNA biosynthesis
Synpo	18	104027	10459084	4.42339	5.66219	1.2388
Tcof1	18	21453	10459109	7.02864	5.9844	-1.04425	mmu03008 Ribosome biogenesis in eukaryotes
Dynap	18	75577	10459633	6.6314	5.25452	-1.37688
4930503L19Rik	18	269033	10459643	5.85848	4.82234	-1.03614
Gnpnat1	14	54342	10460108	7.15704	5.88612	-1.27092	mmu00520 Amino sugar and nucleotide sugar metabolism
Fads3	19	60527	10461423	9.95919	8.82975	-1.12944
Hectd2	19	226098	10462702	4.90299	3.84989	-1.0531
Ankrd1	19	107765	10467191	7.10348	5.15349	-1.94999
Aldh18a1	19	56454	10467470	9.3963	8.15672	-1.23958	mmu00330 Arginine and proline metabolism
Got1	19	14718	10467842	10.0414	9.03751	-1.00386	mmu00250 Alanine, aspartate and glutamate metabolism; mmu00270 Cysteine and methionine metabolism; mmu00330 Arginine and proline metabolism; mmu00350 Tyrosine metabolism; mmu00360 Phenylalanine metabolism; mmu00400 Phenylalanine, tyrosine and tryptophan biosynthesis
Ralgds	2	19730	10470564	6.03349	7.23006	1.19658
Cstad	2	78617	10471058	2.8824	4.02839	1.14599
Hspa5	2	14828	10471586	11.9562	10.7393	-1.21686	mmu03060 Protein export; mmu04141 Protein processing in endoplasmic reticulum; mmu04612 Antigen processing and presentation; mmu04918 Thyroid hormone synthesis
Dhrs9	2	241452	10472538	8.61794	7.22429	-1.39365	mmu00830 Retinol metabolism
Fam171b	2	241520	10473312	7.97803	6.24799	-1.73004
Chac1	2	69065	10474972	8.92816	7.18458	-1.74358
Sema6d	2	214968	10475544	4.37372	5.45503	1.08131	mmu04360 Axon guidance
Acss2	2	60525	10477649	5.47014	6.47975	1.00961	mmu00010 Glycolysis / Gluconeogenesis; mmu00620 Pyruvate metabolism; mmu00640 Propanoate metabolism
Procr	2	19124	10477717	8.20511	7.18936	-1.01575
Lcn2	2	16819	10481627	5.10736	3.99503	-1.11232
Strbp	2	20744	10482181	6.0094	4.94542	-1.06397
Cytip	2	227929	10482802	4.62701	6.21762	1.59062
Calcrl	2	54598	10484371	5.4845	3.76294	-1.72157	mmu04080 Neuroactive ligand-receptor interaction; mmu04270 Vascular smooth muscle contraction
P2rx3	2	228139	10484488	7.00241	5.42643	-1.57598	mmu04020 Calcium signaling pathway; mmu04080 Neuroactive ligand-receptor interaction
Fibin	2	67606	10485711	4.35919	3.06181	-1.29738
Jag1	2	16449	10488060	7.08448	5.43052	-1.65396	mmu04330 Notch signaling pathway
Trib3	2	228775	10488608	8.21043	6.56998	-1.64046
B4galt5	2	56336	10489891	9.26731	10.3838	1.11645	mmu00512 Mucin type O-Glycan biosynthesis
Fat4	3	329628	10491732	4.03764	5.22628	1.18864
Them4	3	75778	10494007	4.51665	3.21683	-1.29982	mmu04151 PI3K-Akt signaling pathway
Dennd2d	3	72121	10495147	5.1007	3.4151	-1.68561
Arhgap29	3	214137	10495685	6.34204	5.22797	-1.11407
Bcar3	3	29815	10495781	5.35296	4.32616	-1.0268
Elovl6	3	170439	10495993	8.02502	9.03303	1.00801	mmu00062 Fatty acid elongation; mmu01040 Biosynthesis of unsaturated fatty acids
Hax1	3	23897	10499705	8.2913	7.28355	-1.00775
Fam102b	3	329739	10501456	6.75601	7.87746	1.12145
Usp53	3	99526	10501879	6.59434	5.48697	-1.10737
Cyr61	3	16007	10502655	8.59178	7.47161	-1.12017
Ptgfr	3	19220	10502805	4.72904	6.05323	1.32419	mmu04020 Calcium signaling pathway; mmu04080 Neuroactive ligand-receptor interaction
Cth	3	107869	10503023	6.66274	4.89841	-1.76433	mmu00260 Glycine, serine and threonine metabolism; mmu00270 Cysteine and methionine metabolism; mmu00450 Selenocompound metabolism
Murc	4	68016	10504902	5.72757	3.80111	-1.92646
Glis1	4	230587	10506701	5.23136	6.56443	1.33308
Trabd2b	4	666048	10507099	6.04017	7.09812	1.05795
Pik3r3	4	18710	10507273	4.63304	5.64865	1.01561	mmu04012 ErbB signaling pathway; mmu04062 Chemokine signaling pathway; mmu04066 HIF-1 signaling pathway; mmu04070 Phosphatidylinositol signaling system; mmu04150 mTOR signaling pathway; mmu04151 PI3K-Akt signaling pathway; mmu04210 Apoptosis; mmu04370 VEGF signaling pathway; mmu04380 Osteoclast differentiation; mmu04510 Focal adhesion; mmu04620 Toll-like receptor signaling pathway; mmu04630 Jak-S…
Slc6a9	4	14664	10507500	10.3509	8.95124	-1.39963
Epha2	4	13836	10509965	7.46489	5.79812	-1.66677	mmu04151 PI3K-Akt signaling pathway; mmu04360 Axon guidance
Shb	4	230126	10512714	5.59343	4.54226	-1.05117
Sesn2	4	230784	10516932	6.66503	5.38087	-1.28416	mmu04115 p53 signaling pathway
Car6	4	12353	10518751	9.28819	6.51949	-2.7687	mmu00910 Nitrogen metabolism
Lrrc17	5	74511	10519998	5.10284	6.61161	1.50877
Medag	5	70717	10527649	6.24294	7.40868	1.16573
Steap1	5	70358	10528015	8.18623	7.07102	-1.11522	mmu04978 Mineral absorption
Spon2	5	100689	10529264	6.24789	7.71757	1.46967
Nsg1	5	18196	10529656	5.88596	7.21478	1.32881
Nfxl1	5	100978	10530477	6.59381	5.43019	-1.16362
Tmprss11f	5	243083	10530998	3.69474	5.48433	1.78959
Sparcl1	5	13602	10531931	7.20011	8.64369	1.44358
Tmem119	5	231633	10532741	4.74872	6.24167	1.49294
Ttyh3	5	78339	10535231	7.16457	8.25981	1.09524
Slc7a1	5	11987	10535852	8.68568	7.25928	-1.4264
Gng11	6	66066	10536216	4.41084	5.92686	1.51602	mmu04062 Chemokine signaling pathway; mmu04151 PI3K-Akt signaling pathway; mmu04713 Circadian entrainment; mmu04723 Retrograde endocannabinoid signaling; mmu04724 Glutamatergic synapse; mmu04725 Cholinergic synapse; mmu04726 Serotonergic synapse; mmu04727 GABAergic synapse; mmu04728 Dopaminergic synapse
Clec4d	6	17474	10541614	2.70377	3.91241	1.20864
Tspan11	6	68498	10542066	7.45994	8.49905	1.03911
Mgst1	6	56615	10542470	5.92748	7.36235	1.43486	mmu00480 Glutathione metabolism; mmu00980 Metabolism of xenobiotics by cytochrome P450; mmu00982 Drug metabolism - cytochrome P450
Zc3hav1	6	78781	10544089	7.95447	6.92508	-1.0294
Pdia4	6	12304	10544525	10.6978	9.67128	-1.02651	mmu04141 Protein processing in endoplasmic reticulum; mmu04918 Thyroid hormone synthesis
Gadd45a	6	13197	10545130	9.14096	7.8687	-1.27225	mmu04010 MAPK signaling pathway; mmu04110 Cell cycle; mmu04115 p53 signaling pathway
Mthfd2	6	17768	10545672	9.6419	8.509	-1.1329	mmu00670 One carbon pool by folate
Olr1	6	108078	10548385	2.54389	3.9263	1.3824	mmu03320 PPAR signaling pathway; mmu04145 Phagosome
Ercc1	7	13870	10550650	9.75713	8.65376	-1.10337	mmu03420 Nucleotide excision repair; mmu03460 Fanconi anemia pathway
P4ha3	7	320452	10555323	5.51092	6.53293	1.02201	mmu00330 Arginine and proline metabolism
Clpb	7	20480	10555550	6.94667	5.9288	-1.01787
Usp17la	7	13531	10555894	4.98472	2.93308	-2.05164
Nucb2	7	53322	10556583	7.80739	6.72511	-1.08228
Polr3e	7	26939	10557058	4.87771	3.83376	-1.04395	mmu00230 Purine metabolism; mmu00240 Pyrimidine metabolism; mmu03020 RNA polymerase; mmu04623 Cytosolic DNA-sensing pathway
Mrgprf	7	211577	10559385	4.53302	5.58738	1.05436
Bcl3	7	12051	10560685	4.67303	5.84448	1.17145	mmu04668 TNF signaling pathway
Iglon5	7	210094	10562687	6.21907	7.46661	1.24754
Ppp1r15a	7	17872	10563338	9.54136	7.06577	-2.47559	mmu04141 Protein processing in endoplasmic reticulum
Bnc1	7	12173	10565204	4.99818	6.41929	1.42111
Dkk3	7	50781	10567010	4.31062	5.75913	1.44851
Nupr1	7	56312	10567995	10.416	9.3196	-1.09635
Cox6a2	7	12862	10568369	5.21701	4.00599	-1.21102	mmu00190 Oxidative phosphorylation; mmu04260 Cardiac muscle contraction
Plat	8	18791	10570855	6.13682	7.37332	1.23651	mmu04610 Complement and coagulation cascades
Hmox1	8	15368	10572897	10.1805	8.63269	-1.54778	mmu00860 Porphyrin and chlorophyll metabolism; mmu04066 HIF-1 signaling pathway; mmu04978 Mineral absorption
Gpt2	8	108682	10573626	7.89012	6.56538	-1.32474	mmu00250 Alanine, aspartate and glutamate metabolism
Herpud1	8	64209	10574087	9.96014	8.68426	-1.27588	mmu04141 Protein processing in endoplasmic reticulum
1810011O10Rik	8	69068	10577641	5.76927	7.28175	1.51248
Ednra	8	13617	10579812	4.01068	6.20531	2.19463	mmu04020 Calcium signaling pathway; mmu04080 Neuroactive ligand-receptor interaction; mmu04270 Vascular smooth muscle contraction
Slc7a5	8	20539	10582275	10.5767	9.19145	-1.38523
Agt	8	11606	10582658	5.50204	6.57922	1.07717	mmu04614 Renin-angiotensin system
Tk1	11	21877	10582809	5.8116	6.91096	1.09936	mmu00240 Pyrimidine metabolism; mmu00983 Drug metabolism - other enzymes
Casp12	9	12364	10583008	6.26703	7.41851	1.15148	mmu04141 Protein processing in endoplasmic reticulum; mmu04210 Apoptosis
Bace1	9	23821	10584941	6.97859	7.99718	1.01859
Rbp1	9	19659	10588037	6.96443	8.29572	1.33129
Angptl6	9	70726	10591350	5.72086	4.52402	-1.19683
Manf	9	74840	10596575	9.27008	8.16119	-1.1089
Oxsr1	9	108737	10597627	7.78703	6.53421	-1.25282
Cck	9	12424	10597817	4.92211	7.21546	2.29336
Il13ra1	X	16164	10599174	6.13278	7.35396	1.22118	mmu04060 Cytokine-cytokine receptor interaction; mmu04630 Jak-STAT signaling pathway
Magee1	X	107528	10601343	4.28075	5.34116	1.06041
Mid2	X	23947	10602068	7.32387	6.174	-1.14987
Figf	X	14205	10603099	6.41879	7.48079	1.062	mmu04060 Cytokine-cytokine receptor interaction; mmu04151 PI3K-Akt signaling pathway; mmu04510 Focal adhesion
Rab39b	X	67790	10605431	6.10594	5.00083	-1.10511
