# Supplementary material for: Protein Kinase A Activation Promotes Cancer Cell Resistance to Glucose Starvation and Anoikis
Source: PLoS Genet. 2016 Mar 15;12(3):e1005931. doi: 10.1371/journal.pgen.1005931 (PMC4792400; doi:10.1371/journal.pgen.1005931)
Supplement: S3 Table — The table show the 17669 transcripts used for PIANO analysis and represented as hetamap in Fig 1C. N: Normal cells; N+F: Normal cells + FSK; T: Transformed cells; T+F: Transformed cells + FSK. (XLS) [file pgen.1005931.s019.xls]

## Sheet: Description
S3 Table. Total gene expression analysis.
The table show the 17669 transcripts used for PIANO analysis and represented as hetamap in Figure 1C.
N: Normal cells
N+F: Normal cells +FSK
T: Trasformed cells
T+F:Trasformed cells +FSK

## Sheet: all genes heatmap expr
geneName	chromosome	Entrez Gene ID	Affimetrix probe ID	N	N+F	T	T+F
Rplp1	9	56040	10594248	12.8804	12.834	12.9561	12.8012
Txn1	4	22166	10513195	12.8586	12.8171	12.7381	12.8317
Actb	5	11461	10535381	12.8554	12.8843	12.9813	12.9613
Fth1	19	14319	10461402	12.8325	12.8882	12.7522	12.798
Mt2	8	17750	10574023	12.7219	12.6212	12.1902	12.1735
Rpl32	6	19951	10547068	12.6906	12.5548	12.5571	12.5425
Rpl19	11	19921	10556571	12.6632	12.7442	12.6905	12.7135
Rps20	4	67427	10511325	12.6616	12.631	12.6673	12.6305
Rps6	4	20104	10363699	12.645	12.539	12.4995	12.5585
mt-Nd1	MT	17716	10598029	12.6046	12.4492	12.4738	12.5447
Fn1	1	14268	10355403	12.5697	12.5348	12.211	12.2186
Rps26	10	27370	10581558	12.5659	12.4558	12.4503	12.391
Rpl18a	8	76808	10579461	12.5112	12.3671	12.3696	12.3157
Rps15	10	20054	10538629	12.4259	12.3171	12.2653	12.2305
Rpl35a	16	100039478	10437627	12.3742	12.2124	12.2631	12.205
Ubc	5	22190	10533945	12.3557	12.2991	12.3275	12.3284
Bgn	X	12111	10600169	12.3439	12.4473	12.03	12.1122
mt-Atp6	MT	17705	10353626	12.3038	12.0503	12.1215	12.1986
Rpl41	10	67945	10416915	12.3035	12.1622	12.1569	12.1138
Rpl34	3	619547	10514173	12.283	12.065	12.1615	12.2174
Cst3	2	13010	10488415	12.2802	12.3525	12.0478	12.1408
Rpl36a	X	19982	10601755	12.2697	12.2059	12.1212	12.1779
Ubb	11	22187	10376864	12.269	12.3743	12.2377	12.1981
Vim	2	22352	10469322	12.2448	12.2933	12.4817	12.4552
Sqstm1	11	18412	10385572	12.2367	11.7491	12.1062	11.7485
Lgals1	15	16852	10425161	12.2332	12.3599	12.6828	12.7107
Eef2	10	13629	10364990	12.2251	12.3151	12.3109	12.1755
Cox6c	15	12864	10428119	12.2219	12.3036	12.1818	12.2893
Efemp1	11	216616	10374777	12.2018	12.1949	11.1184	11.4804
Rhoa	9	11848	10515493	12.1967	12.3123	12.1071	12.101
mt-Co3	MT	17710	10598059	12.1662	12.0306	11.992	12.1387
Rpl21	5	432725	10584122	12.157	12.017	11.8517	11.9464
Ftl1	7	14325	10563295	12.1366	12.3383	12.3962	12.4958
Actg1	11	11465	10506424	12.1134	12.0217	12.101	12.2041
mt-Co1	MT	17708	10353630	12.1007	11.9409	11.8182	11.9969
Atp5d	10	66043	10364696	12.0728	12.0742	12.0608	12.0498
Cox7c	13	12867	10442922	12.0341	11.908	11.8523	12.0059
S100a10	3	20194	10493995	12.029	12.1307	12.0109	12.0338
Rpl28	7	19943	10526179	12.024	11.9296	12.2055	12.0803
Spag6	16	50525	10431656	12.0047	11.8448	11.8966	11.8652
Rplp2	7	67186	10558919	11.9805	11.3503	11.5303	11.5121
Sod1	16	20655	10436783	11.9774	11.7973	11.4724	11.3965
Rpl37	15	67281	10422701	11.9772	11.8504	11.949	11.9566
Rplp0	5	11837	10581027	11.9696	12.0442	12.2212	12.1294
Rps12	10	20042	10606567	11.9646	11.8252	11.7037	11.7166
Rpl15	14	66480	10529817	11.8884	11.8564	11.8304	11.7863
Rps16	7	20055	10551489	11.8864	11.8444	12.0548	11.9426
Lgals3	14	16854	10414360	11.8856	11.6558	11.8126	11.7317
Hist1h4h	13	69386	10404067	11.8599	11.6332	11.968	12.1147
Hspa5	2	14828	10471586	11.8245	10.4779	11.9562	10.7393
Rpl29	9	666642	10514464	11.8207	11.7386	11.9083	11.7539
Gabarap	11	56486	10377689	11.8166	11.9659	11.6056	11.7895
Calr	8	12317	10580219	11.7431	11.3795	11.6249	11.1714
Rps10	17	67097	10449370	11.7317	11.7862	11.9063	11.8778
Rpl36	17	54217	10394609	11.7181	11.4081	11.8854	11.6757
Atpif1	4	11983	10516943	11.6909	11.8429	11.5802	11.7459
Rpl37a	1	19981	10489045	11.689	11.5793	11.5633	11.5792
Hsp90ab1	17	15516	10451110	11.6087	11.7222	11.7818	11.7459
Asns	6	102641622	10543067	11.6024	10.4323	11.4096	10.7468
Sparc	11	20692	10386058	11.5989	11.8995	11.2023	11.3643
Akr1a1	4	58810	10515352	11.5831	11.6457	11.4963	11.4928
Rps14	18	20044	10498155	11.5657	11.4478	11.5716	11.4866
Lamp1	8	16783	10570344	11.5621	11.5726	11.0031	11.0294
Tuba1b	15	22143	10592058	11.5538	11.7255	11.9926	12.0981
Psmb3	11	26446	10380815	11.5388	11.3423	11.3978	11.4892
Ube2d3	3	66105	10469772	11.5171	11.368	11.4585	11.6468
Rps7	12	20115	10399760	11.5125	11.6206	11.7803	11.7715
Uba52	8	22186	10591208	11.4999	11.3656	11.2297	11.1365
Serpinf1	11	20317	10388430	11.498	11.6606	11.4397	11.4931
Hist1h3g	13	97908	10404028	11.4035	11.4954	12.2026	12.3711
Rps17	7	20068	10374476	11.3843	11.3616	11.6689	11.5299
Hist2h3c1	3	15077	10404065	11.3645	11.5255	12.2523	12.4014
Ndufb4	16	68194	10439398	11.3319	11.2006	10.8137	10.8458
Mt1	8	17748	10574027	11.3063	11.6495	10.7344	10.9492
Sumo2	11	170930	10353219	11.2939	11.364	11.2726	11.5057
Slc7a5	8	20539	10582275	11.2883	9.1357	10.5767	9.19145
Eif1	11	20918	10597573	11.278	11.0831	11.1907	11.1288
Pabpc1	15	18458	10428192	11.2762	11.5242	11.6002	11.6865
Rpl30	15	433003	10600027	11.2704	11.0115	11.1546	11.1433
Eif3h	15	68135	10428554	11.27	11.6085	11.612	11.3568
Fxyd5	7	18301	10562192	11.2691	11.5001	11.9051	11.9956
Nupr1	7	56312	10567995	11.2682	9.90037	10.416	9.3196
Hist1h4d	13	319156	10404051	11.2665	11.0001	11.3823	11.4545
Slc3a2	19	17254	10465772	11.2644	10.6414	11.2681	10.4554
Rpl6	5	19988	10366301	11.246	11.3214	11.5142	11.4699
Eno1	4	13806	10473240	11.2424	11.6832	11.7575	11.6614
Nme2	11	433968	10535927	11.2369	10.9763	11.0368	10.958
Npm1	11	18148	10363178	11.2278	10.9634	11.2878	10.9465
Scd2	19	20250	10463355	11.2204	11.6854	11.1901	11.7981
Pfn1	11	18643	10387932	11.2184	11.0786	11.264	11.1407
1500012F01Rik	2	68949	10478847	11.2168	10.8859	11.4009	10.8058
Pcbp2	15	18521	10427241	11.2158	11.4164	11.5422	11.5671
Psap	10	19156	10341637	11.1951	11.3907	11.4064	11.6802
Cfl1	19	12631	10460616	11.1923	11.2986	11.3158	11.3788
Laptm4a	12	17775	10394477	11.1882	11.4109	11.3262	11.4745
Derl1	15	67819	10341141	11.1828	10.4529	11.25	10.6644
Timp2	11	21858	10393559	11.1635	11.6149	11.1295	11.2972
Ost4	5	102632739	10608658	11.1596	11.4746	10.6597	11.5877
Zfp706	15	68036	10349049	11.154	10.936	11.165	11.2246
S100a4	3	20198	10493812	11.1447	11.4476	10.9231	11.4968
Cd164	10	53599	10362803	11.1124	11.1491	10.8657	11.0082
Ly6a	15	110454	10429564	11.1061	12.0561	8.12632	7.77247
Rps25	9	75617	10534964	11.1054	11.2746	11.3456	11.3976
Herpud1	8	64209	10574087	11.0996	9.09045	9.96014	8.68426
Cdk4	10	12567	10366814	11.0925	11.4885	11.5066	11.5207
Gstp1	19	14870	10464583	11.091	10.9888	10.9941	11.1008
Sptbn1	11	20742	10384885	11.0862	11.0734	10.0054	10.1221
Atxn10	15	54138	10425966	11.0837	11.2762	11.3579	11.3823
Txndc17	11	52700	10378059	11.0559	10.8889	10.6393	10.7588
Vat1	11	26949	10391454	11.0516	11.2263	10.8923	10.8658
Rpl9	5	20005	10467088	11.0515	11.278	11.6057	11.4178
Spp1	5	20750	10523717	11.0508	11.221	11.5578	12.0636
S100a6	3	20200	10493820	11.0373	10.6366	10.897	10.8368
Dap	15	223453	10423498	11.0219	11.3265	11.2269	11.4391
B2m	2	12010	10475414	11.0178	11.1167	10.9515	10.9847
Gm10709	9	670211	10571310	11.0166	11.0978	11.1901	11.1246
Rps3a1	3	20091	10421908	11	11.1069	11.0763	11.1671
Ranbp1	16	19385	10438308	10.9983	10.8224	11.1154	11.1098
Cyb5r3	15	109754	10430956	10.995	11.0459	11.1692	11.3134
Nptn	9	20320	10585842	10.9902	10.9308	10.4829	10.7633
Rps4x	X	20102	10484357	10.98	11.2017	11.1521	11.201
Nedd4	9	17999	10586933	10.9774	11.3654	11.0547	11.3353
Gpi1	7	14751	10562360	10.9746	11.0793	11.4728	11.4054
Ttbk1	17	106763	10451301	10.9512	11.1361	11.1283	11.1244
Grina	15	66168	10424781	10.9384	11.1926	11.0761	11.0869
Hmox1	8	15368	10572897	10.9314	9.26243	10.1805	8.63269
Prdx1	4	18477	10436048	10.9248	11.065	11.0174	11.3075
Igfbp7	5	29817	10530841	10.9224	10.9147	9.76522	10.5698
Gsto1	19	14873	10463836	10.915	10.7255	11.3788	10.9808
Fads1	19	76267	10461439	10.909	11.0928	10.9368	11.099
P4hb	11	18453	10393823	10.8739	11.1555	11.0095	11.0136
Gapdh	6	14433	10414431	10.8677	11.2616	11.3637	11.4211
Serinc3	2	26943	10489377	10.8665	10.6689	10.7454	10.4986
Uqcc2	17	67267	10449315	10.8628	10.886	10.9052	10.8209
Ctsl	13	13039	10410124	10.8511	11.0378	11.4798	11.6
Pdcd5	7	56330	10562491	10.8472	10.7936	11.1026	11.1632
Atp6v0c	17	11984	10549653	10.8402	11.0305	10.9488	11.2169
Tmem59	4	56374	10506643	10.8379	10.9426	10.2444	10.3554
S100a11	3	20195	10457640	10.8336	11.1078	11.0501	10.9557
Rps3	7	27050	10565802	10.8274	10.9636	11.1113	10.8469
Myh9	15	17886	10430201	10.8224	10.8983	11.1393	10.9582
Slc38a2	15	67760	10431894	10.8043	10.7895	10.7731	10.6118
Snrpd3	10	67332	10364051	10.8017	10.7078	11.0469	11.0265
Ptma	1	19231	10417601	10.7999	11.0271	11.3555	11.3633
Bnip3l	14	12177	10394800	10.7973	10.8985	10.6853	10.4716
Rad23b	4	19359	10505092	10.7944	10.3616	10.6418	10.3477
Rpl5	5	668936	10344931	10.7734	10.8712	11.1432	10.9918
Pgk1	X	18655	10601390	10.7667	11.5096	11.9763	11.7947
Mrpl52	14	68836	10339497	10.7596	10.053	10.4049	10.3602
Ergic1	17	67458	10443009	10.7537	10.8925	10.6555	10.4621
Cct2	10	12461	10372600	10.7531	10.8159	11.1537	10.9047
Rps18	17	20084	10549802	10.7474	10.5752	10.7306	10.6215
Pcolce	5	18542	10534862	10.7466	10.9396	9.72365	10.4248
Hnrnpk	13	15387	10554701	10.7415	10.8792	10.8771	10.9117
Tceb2	17	67673	10448380	10.7398	10.9271	11.0776	11.0799
Dhcr24	4	74754	10506571	10.7395	10.8782	9.88161	10.4501
Ddit3	10	13198	10366881	10.7327	7.90212	10.4375	8.51326
Rps23	13	66475	10406541	10.7229	10.6587	10.7399	10.6127
Eif3f	7	66085	10556169	10.7036	10.8584	10.7499	10.7403
Eef1g	19	67160	10608657	10.699	10.9914	11.2146	11.1563
Btf3	13	218490	10411448	10.6976	10.5834	10.6402	10.6265
Plin2	4	11520	10514221	10.6974	10.7546	10.9697	10.7349
Rpl26	11	19941	10519321	10.6965	10.579	10.7119	10.4846
Rab14	2	68365	10341376	10.6842	11.151	10.7534	11.0507
Slc25a3	10	18674	10371877	10.6776	10.6626	10.6455	10.6691
Arl1	10	104303	10365637	10.6738	10.6785	10.3766	10.5184
Ptgs2	1	19225	10350516	10.6633	9.53414	11.175	10.8217
Tmbim1	1	69660	10355567	10.6482	10.0947	9.73117	9.64323
Rpl4	9	67891	10586157	10.6437	10.6812	10.7925	10.7997
Ywhae	11	22627	10378739	10.6397	10.7304	10.7535	10.7665
Got2	8	14719	10535025	10.6385	10.9764	10.6882	10.7078
Ndufs7	10	75406	10364744	10.6345	10.4857	10.5267	10.6788
Ybx3	6	56449	10548585	10.6335	10.3226	10.702	10.5642
Cox8a	19	12868	10465633	10.6334	10.6154	10.7317	10.8698
Slc6a9	4	14664	10507500	10.6332	8.97737	10.3509	8.95124
Scd1	19	20249	10467979	10.6215	11.1451	11.0337	11.4563
Gars	6	353172	10538420	10.6211	9.39193	10.5465	9.63975
Ppp2ca	11	19052	10375926	10.6075	10.6855	10.6252	10.6792
Hdlbp	1	110611	10356800	10.5865	10.6995	10.4774	10.4054
Rpl8	15	26961	10425018	10.5815	10.7488	11.1407	10.9863
Timp3	10	21859	10365482	10.5736	9.11997	7.27811	6.3055
Eif3c	7	56347	10567941	10.5668	10.0698	10.7824	10.2818
Gatad1	5	67210	10527888	10.5631	10.4423	10.165	10.2338
Use1	8	67023	10572580	10.5629	10.6284	10.4821	10.4472
Hsp90b1	10	22027	10371482	10.5522	9.91873	11.1708	10.188
Hist2h2aa2	3	15267	10494386	10.5478	10.4296	11.1422	11.1837
Slc2a1	4	20525	10507594	10.5459	10.2798	11.0859	10.509
Ddb1	19	13194	10341832	10.5376	11.0404	10.4962	10.7848
Anxa2	9	12306	10586744	10.5361	10.624	11.0102	11.0603
Snrpe	1	20643	10357808	10.534	10.1665	10.3233	10.4983
Rps29	12	20090	10490126	10.5293	10.0967	10.669	10.6179
Fgfr1	8	14182	10570982	10.5207	11.5728	9.93965	10.8634
Ctsd	7	13033	10569319	10.5017	10.8102	10.5122	10.681
Eif4b	15	75705	10427083	10.5017	10.6525	10.484	10.4746
Acta2	19	11475	10467124	10.5005	8.93929	9.13353	8.76194
Rtn3	19	20168	10465686	10.492	10.8304	10.1405	10.3843
Cyp51	5	13121	10527920	10.4846	10.3633	9.20019	9.82497
Lamp2	X	16784	10604187	10.4839	10.6793	10.6308	10.8295
Atp5j2	5	57423	10535647	10.4816	10.5881	10.6366	10.6541
Ndufc2	7	68197	10555055	10.4733	10.5586	10.5598	10.5522
Gm5093	17	328825	10502745	10.472	10.7122	10.7227	10.7112
Tubb5	17	22154	10450605	10.4708	10.8864	11.2905	11.362
Tmed2	5	56334	10425114	10.466	10.5426	10.7076	10.6412
Aebp1	11	11568	10374083	10.4511	11.3402	10.6839	11.1446
Nsdhl	X	18194	10600082	10.4448	10.85	10.7251	11.25
Stt3a	9	16430	10592217	10.4432	10.4519	10.9594	10.7604
Nars	18	70223	10459405	10.4379	9.1183	10.3629	9.49714
Sars	3	20226	10501358	10.4378	9.68719	10.5769	9.92974
Dstn	2	56431	10476648	10.4338	10.3252	10.3667	10.2929
Emp2	16	13731	10437639	10.4331	9.38764	10.2258	9.19285
Nfix	8	18032	10580191	10.4318	10.6084	9.9441	10.1639
Rbm3	X	19652	10603469	10.4276	10.5563	11.1807	11.2181
Rps12-ps3	19	434843	10601593	10.4271	10.2217	10.0708	10.1407
Actn4	7	60595	10561527	10.414	10.7629	11.3087	11.2924
Cyb5r1	1	72017	10350003	10.4107	8.49433	10.3019	8.89101
Tspan31	10	67125	10373027	10.4105	10.4396	10.4052	10.3483
Mdh2	5	17448	10526381	10.4086	10.5553	11.0424	11.0516
Btg1	10	12226	10365971	10.4015	10.4146	10.531	10.2481
9530068E07Rik	11	213673	10375951	10.3991	10.5809	10.1171	10.3571
Fdft1	14	14137	10420730	10.3973	10.2551	10.3561	10.5329
Cd81	7	12520	10559261	10.3911	10.7637	10.573	10.5622
Usmg5	19	66477	10468287	10.3823	10.2103	10.1099	10.3529
Prep	10	19072	10362941	10.381	10.0155	10.4716	9.95394
Fbln2	6	14115	10540085	10.3796	10.7766	9.7744	9.83937
Apoa1bp	3	246703	10340256	10.3773	10.4695	10.4977	10.1755
Grn	11	14824	10381588	10.3652	10.4576	10.2138	10.3358
Pcbp1	6	23983	10545917	10.3648	10.2634	10.5543	10.4919
Kdelr2	5	66913	10608708	10.3636	10.4135	10.7441	10.7409
Idh3g	X	15929	10605090	10.3597	10.5437	10.5442	10.4257
Naca	10	17938	10367091	10.3587	10.466	10.5129	10.5398
Itgb5	16	16419	10435305	10.358	9.41891	8.56702	8.10883
Fads2	19	56473	10465895	10.3554	10.4763	10.0548	10.5551
Ppp2r1a	17	51792	10442155	10.3415	10.464	10.5207	10.589
Flna	X	192176	10605256	10.3392	10.0136	10.3591	10.2466
Rbbp4	4	19646	10516576	10.3331	10.5723	10.5524	10.7169
Fads3	19	60527	10461423	10.332	9.22243	9.95919	8.82975
Arl8a	1	68724	10350113	10.3181	10.2784	10.5822	10.53
Mat2a	6	232087	10545417	10.3118	9.89836	9.81084	9.88209
Lsm12	11	268490	10391572	10.3063	10.3401	10.6512	10.542
Pdia3	2	14827	10475335	10.3021	10.0259	10.4151	10.1807
Map1lc3b	8	67443	10576056	10.2918	10.3535	9.29575	9.34248
Polr2f	15	69833	10342736	10.2917	10.4616	10.5936	11.0567
Tbrg1	9	21376	10592342	10.2903	10.1663	10.1142	9.99265
Psmb4	3	19172	10500034	10.2872	10.4699	10.6201	10.7085
Rpl3	15	27367	10515154	10.2859	10.5231	10.7972	10.5657
Txn2	15	56551	10430247	10.2858	10.1612	10.7377	10.5977
Hspe1	1	15528	10346303	10.2845	9.92248	10.4359	10.1405
Tuba1a	15	22142	10432404	10.281	10.929	10.4172	10.6479
Coro1b	19	23789	10460359	10.2787	10.328	10.0649	10.13
Hnrnpab	11	15384	10385686	10.2742	10.5426	10.6304	10.6421
Polr2l	7	66491	10487267	10.2628	10.3787	9.93385	10.1743
Dynlt1b	17	21648	10548785	10.249	10.8173	10.3125	11.051
Sar1a	10	20224	10344010	10.2463	9.9168	9.82216	9.21609
Ift20	11	55978	10379215	10.2446	10.2409	9.69353	9.98846
Fstl1	16	14314	10435641	10.2438	11.7131	8.92033	9.63932
Ccnd2	6	12444	10548105	10.2429	10.2177	10.2522	9.76619
Ssr4	X	20832	10600301	10.2375	10.2861	10.3067	10.3241
Rpl17	18	319195	10346808	10.2364	10.1272	10.2258	10.1988
Serp1	3	28146	10498319	10.2314	9.66087	10.6033	10.0872
Atp6v0e	17	11974	10443021	10.2277	10.6377	10.0036	10.3341
Plp2	X	18824	10603346	10.2271	10.2622	10.9714	10.8194
Surf4	2	20932	10481147	10.2098	10.2705	10.3888	10.1973
Anxa5	3	11747	10497817	10.2044	10.0565	10.5757	10.4437
Ero1l	14	50527	10419198	10.2017	8.68857	10.3549	8.75953
Srrm2	17	75956	10442341	10.2009	10.5384	10.7498	10.535
Ppib	9	19035	10586477	10.1867	10.2468	10.4792	10.309
Hspa9	18	15526	10458226	10.1778	9.60665	10.3267	9.89154
Rpl36al	12	66483	10542376	10.1724	10.0653	10.2501	10.2352
Psmd1	1	70247	10348004	10.1713	10.3595	10.5038	10.6271
Ctsa	2	19025	10478594	10.1683	10.2277	10.3325	10.294
Lrp1	10	16971	10373223	10.1608	10.61	9.91737	10.5023
Cox5b	1	12859	10408044	10.16	10.2167	10.3209	10.4431
Myl6	10	17904	10503399	10.1547	9.78469	9.6252	9.53242
Csnk2a2	8	13000	10580885	10.1537	9.88478	9.96235	9.81857
App	16	11820	10440491	10.1393	9.95343	9.61336	9.49997
Cited2	10	17684	10361828	10.1347	9.60716	9.5631	8.70213
Sep15	3	93684	10496629	10.1338	10.1464	10.3246	10.4139
Atp5c1	2	11949	10479996	10.1326	10.3284	10.5532	10.7389
Ifitm2	7	80876	10553299	10.1326	10.832	10.0359	10.4648
Ctbp1	5	13016	10341048	10.1291	10.4582	10.6251	9.85741
Cct4	11	12464	10374564	10.128	9.87788	10.3018	10.1398
Ndrg1	15	17988	10429140	10.1264	9.1313	9.73555	8.43455
Scpep1	11	74617	10389719	10.1263	9.92812	10.0568	9.86353
Ufm1	3	67890	10498160	10.1253	9.93987	10.0724	10.2868
BC031181	18	407819	10343149	10.1229	10.5043	9.61949	10.16
Atp6v0b	4	114143	10515519	10.1218	10.2946	10.1478	10.1275
Sec61a1	6	53421	10546113	10.1213	10.0483	10.4547	10.1281
Dynlrb1	2	67068	10477630	10.1152	10.1202	10.4913	10.5339
Rars	11	104458	10385159	10.1142	9.96469	10.8085	10.3028
Eef1a1	9	13627	10448182	10.1139	10.3642	10.2765	10.5457
Mbnl1	3	56758	10492310	10.1106	9.60197	9.1774	9.30971
Hist1h2ak	13	319169	10408077	10.1051	9.83915	10.4519	10.5968
Pdia4	6	12304	10544525	10.1003	9.31649	10.6978	9.67128
Vdac1	11	22333	10375941	10.1001	10.2178	10.4169	10.2604
Capns1	7	12336	10561842	10.0976	10.3514	10.6124	10.5723
Rsu1	2	20163	10480145	10.0899	10.1996	9.96553	10.1059
Pitpna	11	18738	10378668	10.0887	10.3074	10.3964	10.4985
Actn1	12	109711	10401244	10.0857	9.92363	10.4541	10.573
Imp3	9	102462	10585599	10.083	9.72952	10.5166	9.88074
Nme1	11	18102	10389858	10.0824	9.5869	9.77152	9.58404
Rab10	12	19325	10399214	10.0803	10.0077	10.3347	10.3367
Serinc1	10	56442	10369210	10.0783	10.2476	10.1275	9.87976
Mmp2	8	17390	10573924	10.0765	10.8571	9.41479	10.3664
Atp6v1g1	4	66290	10482330	10.0721	9.88182	10.299	10.3264
Nfe2l2	2	18024	10483809	10.0693	9.91768	10.3023	10.5265
Itgb1	8	16412	10576661	10.0673	9.95037	9.67336	9.56423
Aff4	11	93736	10375980	10.0598	9.97075	9.77348	9.8189
Myc	15	17869	10424400	10.0583	8.70854	10.2117	9.14949
Cers5	15	71949	10432527	10.0573	10.2374	9.85314	10.0686
Emc7	2	73024	10474588	10.0537	9.91054	10.0951	10.0105
Hsd17b10	X	15108	10602592	10.0535	9.96113	10.055	10.0564
Cdk2ap1	5	13445	10385495	10.0496	10.2678	10.3593	10.5589
Cnn2	10	12798	10364593	10.0475	9.41251	9.7385	9.69246
Emc4	2	68032	10485830	10.0451	10.1477	10.0101	9.80706
Creld2	15	76737	10426098	10.0449	9.09247	10.9645	9.6396
Il6st	13	16195	10407173	10.0431	10.1303	9.4105	9.19704
Uqcrh	4	66576	10515253	10.0395	10.4463	9.72317	10.2537
Rpl7	1	19989	10375461	10.0362	10.1512	10.2102	10.0233
Zcrb1	15	67197	10431732	10.0312	10.1269	10.4575	10.6156
Msmo1	8	66234	10578916	10.0308	9.86525	9.61854	10.1032
Srsf3	17	20383	10501661	10.0298	9.29306	9.96852	9.92451
Slc25a4	8	11739	10578539	10.029	10.0912	9.98893	9.92572
Rps11	7	27207	10563094	10.025	10.2473	10.3698	10.4673
Osbpl9	4	100273	10515051	10.0248	10.0474	9.01382	8.85637
Cox7b	X	66142	10601356	10.0199	9.9059	9.70392	9.95025
Nsa2	13	59050	10462081	10.019	10.0429	10.1501	9.90275
Ncl	1	17975	10356312	10.0167	9.35816	10.2315	9.91406
Cpe	8	12876	10578904	10.0158	9.99459	10.3139	10.1929
Copg2	6	54160	10340039	10.0119	10.424	10.2774	9.8782
Phb2	6	12034	10541711	10.0084	9.92728	10.3492	10.2016
Ctsz	2	64138	10490212	10.0072	10.2804	9.86513	10.0168
Fam177a	12	73385	10395770	10.0063	9.80679	10.082	9.8991
Atp2a2	5	11938	10533483	9.99766	9.98844	10.3772	9.91272
Ndufa4	6	17992	10543134	9.99551	10.0451	9.70979	9.98541
Hint1	11	15254	10376196	9.99405	9.91855	10.1737	9.94339
Vapa	17	30960	10452470	9.99337	9.78212	10.0949	10.0758
Got1	19	14718	10467842	9.98647	8.89049	10.0414	9.03751
Yars	4	107271	10508420	9.98584	9.13307	9.7022	9.33275
Esd	14	13885	10417273	9.98507	10.1993	10.6221	10.5424
Rps27	3	57294	10597490	9.98372	9.38046	9.72879	9.7193
Hnrnpa1	15	15382	10454411	9.98229	9.81403	10.3183	10.0563
Eif4g2	7	13690	10566966	9.97905	10.1829	10.4214	10.4331
Ap3s1	18	11777	10574096	9.97857	9.89809	9.03639	9.29383
Park7	4	57320	10518774	9.97358	10.1347	10.1159	9.49425
Cald1	6	109624	10537184	9.96339	9.77693	9.3042	9.24997
Cct7	6	12468	10539606	9.95792	10.1789	10.5343	10.4495
Stt3b	9	68292	10597493	9.95683	9.79857	9.97923	9.78706
Rpl24	16	68193	10597515	9.94066	9.93151	9.84826	9.72835
Cdc42	4	12540	10517559	9.93131	9.98011	9.78242	9.95661
Ccng1	11	12450	10385271	9.92718	9.63917	9.4918	9.82336
Nhp2l1	15	20826	10444800	9.92489	9.70517	10.0702	10.1528
Myeov2	1	66915	10356677	9.92313	10.0258	10.0108	10.1613
Uqcrc2	7	67003	10556940	9.92174	9.94771	9.9438	9.94482
Rpl27a	7	26451	10363479	9.92076	9.7617	10.1526	9.99396
Ppp1ca	19	19045	10460376	9.91557	10.0001	9.93668	10.1211
Chmp4b	2	75608	10477572	9.91479	9.88696	10.2116	9.94982
Tcea1	1	21399	10426301	9.91464	8.98706	9.95802	9.11089
Gorasp2	2	70231	10472724	9.91316	9.72283	9.88871	9.66676
Ahnak	19	66395	10461369	9.90992	9.70872	9.31825	9.17472
Calm1	12	12313	10397752	9.90867	9.96894	10.4553	10.399
Llph	10	66225	10603702	9.90654	9.28939	10.3291	9.75871
Sri	5	109552	10519504	9.90071	9.69723	8.9267	8.87751
Bcat1	6	12035	10549222	9.89658	8.93159	9.8275	9.04564
Anxa1	19	16952	10466606	9.89635	10.0838	9.84155	10.2421
Hsbp1	8	68196	10575861	9.89316	10.1315	9.83647	9.94867
Serbp1	6	66870	10538857	9.88741	9.80869	10.1756	9.92724
Cltc	11	67300	10389526	9.88528	10.0082	9.83087	10.0189
E430025E21Rik	15	223593	10428877	9.88213	9.99353	10.0296	10.1076
Tpm3	3	59069	10416940	9.87143	10.0811	10.5787	10.48
Pdia6	12	71853	10394735	9.8699	9.17186	10.1192	9.49225
Rps13	7	68052	10573693	9.86745	9.9329	10.0204	9.8173
Clic1	17	114584	10444658	9.86422	10.0316	10.4198	10.3616
Cstb	10	13014	10364375	9.86198	9.96036	10.2885	10.5723
Zfand3	17	21769	10443589	9.86188	9.76899	9.69521	9.52675
Ngfrap1	X	12070	10601857	9.86117	9.9776	9.94195	10.0634
Sqle	15	20775	10424349	9.85558	9.77235	9.96041	10.2727
Grb10	11	14783	10384398	9.84968	9.74902	8.91997	8.11527
Ugdh	5	22235	10530201	9.84855	10.0883	9.40478	9.84398
Zfp36l2	17	12193	10453272	9.84742	9.49784	9.57795	9.55399
Atic	1	108147	10347193	9.84589	9.74224	10.1547	10.0752
Eif3k	7	73830	10561552	9.84135	9.78234	10.1193	10.1579
Fdps	3	110196	10499483	9.83698	9.72478	10.0212	10.2219
Atg5	10	11793	10339247	9.83284	9.21049	9.39552	9.15833
Ddx5	11	13207	10385484	9.82452	9.90017	9.73267	9.85158
Ndufa10	1	67273	10356657	9.82172	9.99004	10.2439	10.3411
Bloc1s1	10	14533	10373594	9.82168	10.3689	10.2073	10.2773
Rps27l	9	67941	10586604	9.81095	9.40674	9.58202	9.78818
Hspd1	1	15510	10375240	9.80699	9.28945	10.2602	9.82407
Gm10116	13	434624	10428336	9.80653	9.98792	9.92093	10.2041
Stip1	19	20867	10465604	9.8062	9.87265	10.2721	10.1542
Klf4	4	16600	10513008	9.80059	8.34084	8.07682	7.435
Eif3d	15	55944	10430265	9.80056	9.62928	10.479	10.1065
Rnaset2b	17	68195	10441539	9.79713	9.58345	9.74594	9.34228
Tmem50a	4	71817	10517328	9.78993	10.3252	9.79408	10.042
Gns	10	75612	10366667	9.78928	10.1676	9.70419	9.79834
Sox9	11	20682	10382328	9.78895	9.55637	9.52129	9.42593
Aco2	15	11429	10425611	9.78824	10.0871	10.1832	10.4165
Mprip	11	26936	10376534	9.77468	9.77793	9.40863	9.30912
Pkm	9	18746	10585932	9.77438	10.4145	10.7668	10.8723
Hmga1-rs1	11	111241	10383479	9.77223	9.18773	11.7315	10.946
Ifitm3	7	66141	10569017	9.76949	10.7936	9.49571	10.3069
Rps24	14	20088	10435980	9.76512	9.55581	9.89748	9.786
Eif3e	15	16341	10428398	9.76431	9.98961	9.96542	9.80133
Hexa	9	15211	10585874	9.76301	10.1977	10.0751	10.232
Insig1	5	231070	10520362	9.76009	9.49677	9.28487	9.82153
Aqp1	6	11826	10538459	9.75368	9.97876	7.50236	7.23199
Hif1a	12	15251	10396421	9.75356	10.0735	9.92039	9.99687
Hadh	3	15107	10502205	9.75018	9.72449	9.92907	10.0693
Phf5a	15	68479	10430778	9.74998	9.82505	10.0369	10.1692
Rexo2	9	104444	10593205	9.74992	9.78613	9.56255	9.32707
Cd34	1	12490	10352905	9.74917	10.4805	9.18438	9.53683
Vdac2	14	22334	10413138	9.73787	9.63657	9.7264	10.0233
Gsn	2	227753	10471655	9.73485	10.3175	8.72356	9.22129
Arih1	9	23806	10594161	9.73376	9.5079	10.0023	9.87218
Anxa3	5	11745	10523451	9.72323	9.03156	8.87177	8.15413
Ap3d1	10	11776	10370950	9.71947	9.62415	9.6003	9.57104
Cacybp	1	12301	10359334	9.71817	9.46655	10.2037	10.2581
Cs	10	12974	10367292	9.71329	9.96605	9.95633	10.1306
Ptbp1	10	19205	10364518	9.71232	9.49458	9.9245	9.69061
Cav1	6	12389	10536499	9.7119	9.05299	9.27196	9.45596
Dbi	1	13167	10357242	9.71183	9.94083	9.48883	9.98486
Emc2	15	66736	10423941	9.70933	9.66642	9.15531	9.0064
Hnrnpu	1	51810	10360544	9.70853	9.78769	9.99808	9.93008
Wnk1	6	232341	10547436	9.70428	9.99559	9.81257	9.89512
Atp5a1	18	11946	10456891	9.7042	10.0568	10.0078	10.0905
Degs1	1	13244	10360789	9.70295	9.89125	9.6591	9.83355
Rpp38	2	227522	10479749	9.69913	8.92728	9.45755	9.20457
Arpc1b	5	11867	10604763	9.69904	9.82808	10.092	9.90018
Tecr	8	106529	10579996	9.6983	9.99123	9.84058	9.86789
Srm	4	20810	10510391	9.69333	8.83301	9.81567	9.53544
Pnrc2	4	52830	10517421	9.69331	8.92101	9.3037	8.44218
Psat1	19	107272	10466410	9.69309	9.31094	9.7928	9.24767
Prkag1	15	19082	10432281	9.69133	10.0663	9.51084	9.82191
Nono	X	53610	10601164	9.68743	9.93896	9.92104	9.97085
Cct5	15	12465	10428052	9.6853	9.72146	10.0285	9.86676
Mif	10	17319	10370021	9.68288	9.51143	10.3182	9.94379
Agfg1	1	15463	10347873	9.68239	9.15966	9.89497	9.80696
Nploc4	11	217365	10393774	9.67797	9.49126	9.5473	9.60306
Spcs1	14	69019	10418475	9.67406	9.72091	9.68144	9.77909
Ndufb6	4	230075	10512093	9.67248	9.89764	9.84638	10.0597
Uqcrb	13	67530	10412711	9.6628	9.71997	9.43302	9.73656
Mustn1	14	66175	10413609	9.6625	9.30554	6.40319	6.43447
G6pdx	X	14381	10605338	9.65684	10.3235	9.68379	9.90834
Pa2g4	10	18813	10373454	9.65433	9.36312	9.96072	9.57016
Mrpl43	19	94067	10342276	9.65397	9.33956	9.64128	8.99019
C3	17	12266	10452316	9.64998	11.7664	8.47109	9.06356
Ccl7	11	20306	10379518	9.64828	10.4547	8.39905	9.76954
Tmem45a	16	56277	10440019	9.64562	10.5405	8.87613	8.49435
Rac1	5	19353	10535471	9.64434	9.7114	9.75414	9.78491
Sdcbp	4	53378	10503134	9.63579	9.95166	9.57917	9.29246
Phf10	17	72057	10448004	9.63032	8.07438	9.56774	8.67792
Xbp1	11	22433	10374035	9.63007	9.11578	9.42496	8.43945
Aldh1l2	10	216188	10371332	9.62758	8.08985	9.75992	8.10339
Tbca	13	21371	10406710	9.62667	9.52141	9.55817	9.47368
Prelid1	13	66494	10355115	9.62522	9.89294	10.0293	10.0513
Bzw1	1	66882	10346523	9.62256	9.71116	9.85057	9.87359
Jak1	4	16451	10514668	9.6218	9.92712	9.58818	9.76246
Rabac1	7	14470	10560911	9.61929	9.56594	9.43721	9.55618
Tpm4	8	326618	10572747	9.6191	10.1732	10.017	10.0908
Ndufv2	17	72900	10452525	9.61832	9.75099	9.65052	9.73701
Atp5f1	3	11950	10386005	9.6158	9.68131	9.87661	10.1132
Ptbp3	4	230257	10513381	9.61237	9.74527	9.0937	9.39944
Gak	5	231580	10532187	9.60131	9.46518	9.54132	9.54836
Pla2g4b	2	211429	10342118	9.59969	9.10441	9.22466	9.13375
Rgs10	7	67865	10568392	9.5992	9.22119	9.10681	8.92203
Rps9	7	76846	10549588	9.59788	9.70454	9.85439	9.66439
Itgbl1	14	223272	10417212	9.59592	8.65589	8.44944	8.0144
Tcf25	8	66855	10576305	9.5957	9.62847	9.43458	9.16471
Krtcap2	3	66059	10493484	9.59233	8.84212	9.7743	9.28093
Ppp3ca	3	19055	10496338	9.58638	10.1674	9.22184	9.35237
Polr2j	5	20022	10526482	9.58478	9.67739	10.0661	10.1444
Ppp1r14b	19	18938	10528143	9.58234	9.2984	9.66128	9.35764
Steap2	5	74051	10528008	9.58093	10.343	8.43268	8.20027
Ybx1	4	22608	10544015	9.57977	9.82488	10.0068	9.92447
Psmd2	16	21762	10362392	9.57849	10.0929	9.88747	10.0519
Rab31	17	106572	10452485	9.57448	9.33076	9.07897	9.28704
Cped1	6	214642	10536635	9.56706	9.26272	7.50213	8.38969
Mea1	17	17256	10445601	9.566	8.76451	9.34045	8.70788
Prrx1	1	18933	10359624	9.56582	9.93671	9.18847	9.58333
1810037I17Rik	3	67704	10604019	9.5639	9.6118	9.81003	10.1137
Rhoc	3	11853	10495054	9.56363	9.5666	10.3447	10.1417
Tmsb4x	X	19241	10607865	9.56185	9.7135	10.633	10.2404
Hspa4	11	15525	10385790	9.55868	9.65096	9.65957	9.51998
Itm2b	14	16432	10421557	9.55411	10.0898	9.32368	9.47812
Sec31a	5	69162	10531675	9.55038	9.81422	9.76554	9.89927
Iars	13	105148	10345025	9.54661	8.58181	9.62265	8.92154
Aes	10	14797	10365136	9.5407	10.0163	9.58895	9.85745
Prpf8	11	192159	10378579	9.53867	9.98229	9.92052	9.90772
Supt4a	11	20922	10380129	9.5372	9.73047	9.45234	9.47823
Myof	19	226101	10467258	9.53679	9.80779	9.92988	9.66739
Mbnl2	14	105559	10417053	9.53674	9.52074	9.37625	9.38205
Pcna	2	18538	10461391	9.5307	10.1856	10.3264	10.89
Nabp2	10	69917	10373388	9.52958	9.70225	9.85907	10.0055
Akr1b3	6	11677	10385236	9.52826	10.6027	9.79761	9.99557
Fbln5	12	23876	10402211	9.52583	10.0656	9.34193	10.363
Pir	X	69656	10603087	9.52302	9.57758	9.24418	9.24556
Tram1	1	72265	10353167	9.52258	9.48546	9.06575	8.87138
Ndufb9	15	66218	10424340	9.52196	9.69165	9.94606	9.86772
Hsp90aa1	12	15519	10402615	9.52167	9.44752	10.3825	10.2536
H13	2	14950	10477147	9.51653	9.59266	10.1151	9.82935
Blvrb	7	233016	10551347	9.51638	9.34968	10.1197	10.1727
Plk2	13	20620	10407126	9.51009	8.462	9.02923	7.88147
Gpx4	10	625249	10364675	9.50856	9.22337	9.34855	9.45741
Ptms	6	69202	10547916	9.50821	10.0386	9.51787	9.75612
Psmb6	11	19175	10377851	9.50783	9.63301	9.85918	9.84441
Nop10	2	66181	10474541	9.50591	9.73829	9.78572	10.1907
Litaf	16	56722	10437687	9.50366	9.34625	9.16917	9.29408
Cox4i1	8	12857	10576029	9.5018	9.43572	9.203	9.19988
Cmtm3	8	68119	10574471	9.50174	9.64362	10.0851	10.0735
Rab2a	4	59021	10503150	9.50148	9.50386	9.42987	9.51948
Eif3g	9	53356	10591357	9.49933	9.0442	9.87771	9.64458
Tcp1	17	21454	10441797	9.49911	9.77401	10.0752	9.94844
Dpysl2	14	12934	10420988	9.49886	9.59938	9.18339	9.42875
Mesdc2	7	67943	10554704	9.49777	9.81107	9.3885	9.47452
Rab5c	11	19345	10391242	9.49617	9.52687	9.32753	9.32433
Akt1	12	11651	10402766	9.49597	9.66444	10.187	10.3372
Prkcdbp	7	109042	10566454	9.49488	9.27313	8.95705	8.75157
Sec61g	11	20335	10365714	9.49432	9.08482	9.3637	9.25189
Vdac3	8	22335	10577534	9.49428	9.14047	9.32286	9.15689
Eif3b	5	27979	10526977	9.49401	9.51071	9.93916	9.6837
Slc1a5	7	20514	10550332	9.48867	8.2312	8.11922	7.12687
Gabarapl1	6	57436	10542200	9.48867	9.43538	9.53911	9.66131
Uap1l1	2	227620	10480714	9.48744	9.71082	9.61918	9.57359
H1f0	15	14958	10425207	9.48724	9.42357	9.6984	9.95747
Pfdn5	15	56612	10343753	9.48493	10.3343	10.2394	10.4737
Kcmf1	6	74287	10545471	9.48468	9.38013	9.5653	9.55246
Asna1	8	56495	10580300	9.47899	9.67103	9.70024	9.42019
Tma7	9	66167	10596982	9.47848	9.68406	9.81892	10.085
Cct3	3	12462	10493193	9.47833	9.3914	9.80883	9.84959
Gdi2	13	14569	10403258	9.47829	9.45566	9.26191	9.40877
Ldha	7	16828	10553301	9.4769	10.1003	10.5301	10.3731
Gpx8	13	69590	10412207	9.47338	9.90273	9.4511	10.0426
Nutf2	8	68051	10453214	9.47075	9.12619	9.50409	9.46159
Lpp	16	210126	10434806	9.46604	9.83688	9.16057	9.62781
Sigmar1	4	18391	10512308	9.46552	9.47517	9.22608	9.44804
Msn	X	17698	10600836	9.4619	9.36085	10.3602	10.0173
Atf3	1	11910	10361091	9.46114	6.1717	8.09888	6.10835
Rnf10	5	50849	10532965	9.45973	9.95709	10.0509	10.0533
Exosc10	4	50912	10510365	9.45963	9.30733	9.74258	9.73066
Desi1	15	28075	10430804	9.45509	9.43881	9.77825	9.44728
Csde1	3	229663	10494839	9.45455	9.80191	9.98048	9.95819
Mtap	4	66902	10505894	9.44871	9.28084	9.18938	9.23861
C1qbp	11	12261	10388010	9.44581	9.26694	10.131	9.96793
Tbl1x	X	21372	10600547	9.44269	9.10783	9.33668	9.02241
Shfm1	6	20422	10543054	9.44213	9.15475	8.99931	9.06842
Cdk9	2	107951	10481670	9.44108	9.15225	9.6476	9.31225
Pgam1	19	18648	10463168	9.43447	9.91923	10.0925	10.101
Nek7	1	59125	10358259	9.42378	9.09314	9.0347	8.79972
Rhox5	X	18617	10608724	9.41809	9.65237	9.81628	9.93284
Sel1l	12	20338	10401900	9.41657	8.80373	10.0837	9.05131
Aldh18a1	19	56454	10467470	9.41487	8.15435	9.3963	8.15672
1110008F13Rik	2	67388	10477929	9.41234	9.41695	9.56882	9.38373
Ppp1cc	5	19047	10525352	9.41216	9.98619	9.5012	9.84365
Rnf181	6	66510	10545394	9.41085	9.35302	9.20825	9.32079
Cnn3	3	71994	10495659	9.41079	9.7386	9.58567	9.64325
Eif4g1	16	208643	10434481	9.41067	9.45003	9.38006	9.58778
Slc25a39	11	68066	10391669	9.40888	9.23146	9.39373	8.91727
Psma1	7	26440	10338120	9.40883	8.90253	9.25683	9.77155
Atp6v0d1	8	11972	10581289	9.40502	9.82312	9.10258	9.58409
Slc7a2	8	11988	10571444	9.40209	8.80261	6.19246	5.42418
Eprs	1	107508	10352514	9.39986	8.22154	9.49164	8.72459
Slirp	12	380773	10397530	9.39965	9.22401	9.45233	9.62617
Qk	17	19317	10447708	9.39716	9.14806	8.92404	8.94655
Glmp	3	56700	10493203	9.39593	9.65617	9.57894	9.70996
Vgll3	16	73569	10436487	9.39575	9.03752	5.98906	5.63291
Ube2k	5	53323	10522149	9.39546	9.28903	9.31375	9.49067
Commd3	2	12238	10469505	9.39149	9.37465	9.33008	9.74075
Cnih4	1	98417	10352348	9.39046	9.82491	10.3089	10.0941
Col1a2	6	12843	10536220	9.38471	9.68466	8.74586	8.85295
Pdcd6ip	9	18571	10597354	9.37643	9.67439	9.76313	9.78683
Mtch1	17	56462	10449581	9.37259	10.0249	9.7262	9.93646
Brk1	6	101314	10540785	9.37172	9.59243	9.40452	9.4143
Atp6ap1	X	54411	10600377	9.36764	9.71318	9.74706	9.82492
Gabarapl2	8	93739	10528546	9.36693	9.59405	8.88371	8.97286
Sept2	1	18000	10348817	9.36417	9.23872	8.74388	9.08091
Ogt	X	108155	10601235	9.36271	8.62617	8.99041	8.76199
Nrd1	4	230598	10506893	9.35944	9.37375	9.51986	9.42381
Uqcrq	11	22272	10385818	9.35523	8.7895	9.17166	9.05811
Gatad2b	3	229542	10493758	9.35489	9.39407	9.68627	9.51245
Sod2	17	20656	10441815	9.35471	9.79179	9.16156	9.45583
Chic2	5	74277	10530683	9.35366	9.18876	9.35684	9.29671
Atf4	15	11911	10425364	9.35338	8.37729	9.42781	8.94691
Idh3b	2	170718	10487629	9.35149	9.59534	9.80346	9.81913
Eif3i	4	54709	10516640	9.34902	9.58915	9.7441	9.59058
Eif6	2	16418	10488929	9.34791	9.06755	9.68958	9.4065
Ly6c1	15	17067	10429573	9.34502	10.4742	6.25774	5.80383
Rras	7	20130	10552824	9.34366	9.0177	8.57701	8.31952
Babam1	8	68251	10572596	9.33695	9.21813	9.07286	8.98718
F3	3	14066	10495675	9.33641	8.19868	8.55908	7.86497
Tm4sf1	3	17112	10498273	9.33523	9.85241	9.6729	10.2825
Elavl1	8	15568	10576873	9.33273	9.06782	9.39391	9.36601
Hist2h4	3	97122	10500333	9.32831	8.71303	9.33157	9.44111
Fdx1l	9	68165	10591423	9.32461	8.83839	9.43393	9.17673
Tpi1	6	21991	10547830	9.3216	10.1151	10.5144	10.2338
Uck2	1	80914	10359851	9.32025	9.04906	9.46099	9.21067
Pgd	4	110208	10518570	9.31905	9.96883	9.3619	9.48475
Maea	5	59003	10521057	9.31565	9.21623	8.99165	8.88597
Ephx1	1	13849	10360684	9.31447	9.33286	7.47575	7.35286
Rnf115	3	67845	10494527	9.31226	9.06607	8.90346	9.16043
Tax1bp3	11	76281	10378334	9.31014	9.9445	9.51517	9.65377
Ctsb	14	13030	10415844	9.30624	10.2413	10.3992	10.786
Cers2	3	76893	10494227	9.3045	9.23	10.1178	9.92964
Otub1	19	107260	10465625	9.30093	9.09937	9.52089	9.36665
Hist1h2bc	13	68024	10404053	9.30054	9.07248	7.70137	7.82336
Srsf10	4	14105	10407993	9.29992	8.85685	9.13921	9.00855
Rer1	4	67830	10519096	9.29857	9.28835	9.21068	9.33746
Rap1b	10	215449	10372716	9.29841	9.04028	9.11144	9.00194
Dync1h1	12	13424	10398483	9.29731	9.45182	9.67164	9.40383
Atraid	5	381629	10520638	9.29689	9.55219	9.13005	9.69525
Steap1	5	70358	10528015	9.29579	8.07703	8.18623	7.07102
Iscu	5	66383	10461108	9.29321	9.64037	9.31625	9.77676
Rnf126	10	70294	10370632	9.29065	9.14186	9.81904	9.50438
Atp2b1	10	67972	10366004	9.28934	9.80182	9.10199	9.02636
Smarce1	11	57376	10390768	9.28857	9.64284	9.71467	9.70906
Mtpn	6	14489	10543944	9.28776	9.29668	9.39348	9.43798
Nop16	13	28126	10409338	9.28452	8.66135	9.63565	8.99335
Nrp2	1	18187	10346843	9.28287	9.94491	8.8692	8.72514
Ndufs2	1	226646	10360076	9.28199	9.5111	9.58974	9.67502
Psme2	14	19188	10420030	9.28109	9.42115	9.3429	9.54012
Axl	7	26362	10561104	9.27964	9.46952	9.92516	9.71276
Ssr1	13	107513	10408709	9.2793	9.22625	9.35072	9.36316
Asnsd1	1	70396	10354555	9.2752	9.27794	9.21772	9.26803
Col8a1	16	12837	10440091	9.27422	8.58371	8.20311	7.04512
2310036O22Rik	8	68544	10573515	9.27392	9.26694	9.01191	8.91828
Smdt1	15	69029	10425757	9.27177	9.53505	9.68637	9.7223
0610007P14Rik	12	58520	10401667	9.26965	9.24355	10.1891	10.3723
Rps27a	11	78294	10384829	9.26895	8.86612	9.05324	8.99233
Map4	9	17758	10589438	9.26713	9.07996	9.55105	9.28889
Bsg	10	12215	10364468	9.26466	9.52516	9.49099	9.34605
Iqgap1	7	29875	10565018	9.26451	8.77726	9.61856	9.56863
Rbx1	15	56438	10450646	9.26412	9.35385	9.55336	9.86887
Wls	3	68151	10497149	9.26385	9.70907	9.40514	9.58366
Slc25a1	16	13358	10438262	9.26312	9.62152	9.57062	9.65657
Rps21	2	66481	10479362	9.25976	8.98021	9.48253	9.45999
Psma6	12	26443	10395816	9.25741	9.42241	9.82637	10.0257
Ywhag	5	22628	10534531	9.25514	8.959	9.88501	9.31518
Pvr	7	52118	10560709	9.25214	7.95947	9.07046	8.21387
Wdr1	5	22388	10529689	9.249	9.12791	9.38968	9.57594
Rras2	7	66922	10567043	9.24829	7.92325	8.09843	7.42429
Dctn6	8	22428	10578138	9.24781	9.2272	8.69386	8.92395
Flnc	6	68794	10536845	9.24705	7.81938	8.93324	8.26166
Hn1l	17	52009	10448803	9.24703	9.01473	9.30004	8.99458
Cpq	15	54381	10423556	9.24663	9.62229	9.0502	9.17483
Etfb	7	110826	10552418	9.24599	9.43439	9.36271	9.56746
Cops6	5	26893	10526743	9.24364	9.52029	9.92155	10.0277
Gltscr2	7	68077	10560181	9.24186	9.22211	9.67382	9.44961
Mcee	7	73724	10553913	9.24177	9.42703	8.83798	9.23063
Chchd3	6	66075	10543835	9.2417	9.42044	9.59239	9.28956
Rab1b	19	76308	10464924	9.24065	9.50571	8.98237	9.34862
Mff	1	75734	10347862	9.23636	9.32463	9.59483	9.55349
Vcp	4	269523	10512391	9.23165	9.5245	9.39774	9.46628
Exosc1	19	66583	10467688	9.22923	8.76462	9.14738	8.9394
Arl2bp	8	107566	10574204	9.2284	9.40111	8.51671	9.00359
Layn	9	244864	10593449	9.22753	9.92781	9.87613	10.2213
Pabpc4	4	230721	10507851	9.2231	8.9797	9.20039	9.15266
Tulp4	17	68842	10441497	9.2219	10.0376	8.86167	9.31389
Hmga2	10	15364	10372796	9.21832	8.79308	10.8465	10.3238
Mtdh	15	67154	10423577	9.21394	8.87313	9.62192	9.31822
Aplp2	9	11804	10592023	9.21165	9.06487	8.83604	8.54254
Timp1	X	21857	10598976	9.21124	9.91912	10.7019	10.8633
Nus1	10	52014	10363137	9.20878	9.20169	9.35509	9.09524
Dnajb6	5	23950	10395976	9.20729	9.83085	9.26212	9.28592
Rbms2	10	56516	10373340	9.20541	9.16671	8.72974	8.44496
Elovl1	4	54325	10507539	9.20521	9.14992	9.01971	9.04672
Pdgfrb	18	18596	10456046	9.20445	9.6486	7.87963	8.81297
Mrpl40	16	18100	10438400	9.20365	9.13994	8.99822	9.10523
Colec12	18	140792	10453747	9.20104	9.53808	8.57476	9.3299
Sh3glb1	3	54673	10502537	9.19877	9.3215	9.37603	9.54181
Arf4	14	11843	10413304	9.19723	9.42365	9.24256	8.97037
Eif4ebp1	8	13685	10571162	9.19633	8.56705	9.51391	8.85913
Calm2	17	12314	10599461	9.18972	9.62783	9.37136	9.29031
Rab1	11	19324	10374466	9.18829	9.6077	9.07615	9.16507
Kansl2	15	69612	10432162	9.18555	9.88211	9.50371	9.38318
Atp1a1	3	11928	10500685	9.18391	9.40998	9.71137	9.56915
Anxa4	6	11746	10545958	9.1829	8.93305	8.99549	9.04637
Pdlim5	3	56376	10502469	9.18285	9.24375	8.92899	8.67297
Cdv3	9	321022	10419136	9.17408	8.65147	9.29308	9.08632
Rpf1	3	70285	10502714	9.17207	9.06557	9.77092	9.30197
Capzb	4	12345	10509620	9.17123	9.40941	9.28087	9.5681
Ldb1	19	16825	10468159	9.17003	9.53266	9.20258	9.55242
Strap	6	20901	10542445	9.16816	8.92998	9.16278	9.11598
Tnfaip1	11	21927	10388869	9.16415	8.2976	8.53162	8.00247
1810013L24Rik	16	69053	10433472	9.16303	8.69951	8.23817	8.26764
Sub1	15	20024	10427807	9.16264	8.9895	9.56732	9.61915
Atp6v1b2	8	11966	10572146	9.16164	9.7386	9.43029	9.63653
Nrbp1	5	192292	10520734	9.15535	9.36406	9.47417	9.52392
Sema3c	5	20348	10519886	9.15484	9.54781	6.77123	6.61406
Leprotl1	8	68192	10578149	9.15289	8.62328	9.13818	8.42044
Ddx6	9	13209	10584777	9.14712	9.8881	9.68461	9.80791
Fscn1	5	14086	10527158	9.14642	8.94477	9.28919	9.5539
Snap23	2	20619	10475199	9.14449	8.96292	8.95911	8.64698
Mdfic	6	16543	10536472	9.14196	7.89687	8.78852	8.04239
Ankib1	5	70797	10527896	9.14186	8.97356	8.16736	7.75511
Asap1	15	13196	10428998	9.14092	8.73482	8.88023	8.95687
Itfg1	8	71927	10580391	9.14029	9.48374	8.85848	9.15013
Capza1	3	12340	10349014	9.13826	9.32416	9.50119	9.56411
Rybp	6	56353	10546706	9.13712	8.78851	9.11702	9.01673
Poldip3	15	73826	10430945	9.13645	9.18325	9.40757	9.3375
Arl8b	6	67166	10540480	9.13577	9.14995	9.11995	9.24287
Alyref	11	21681	10393844	9.13241	9.28665	9.62577	9.83723
Chac1	2	69065	10474972	9.12938	6.80852	8.92816	7.18458
Cox6a1	5	12861	10532993	9.12859	9.12441	9.04912	9.28399
Ddx1	12	104721	10399430	9.12683	9.23357	9.57885	9.62818
Mien1	11	103742	10390635	9.12502	9.36747	9.0036	9.02498
Snrpg	6	68011	10539705	9.1226	9.05513	9.33214	9.38244
Ccl2	11	20296	10379511	9.12229	10.1277	9.04806	10.4957
Ube2j1	4	56228	10503845	9.1221	9.07447	8.99073	8.85754
Eef1e1	13	66143	10408762	9.1208	8.37187	9.42063	9.04691
Rala	13	56044	10407907	9.1191	8.79973	9.00274	8.80883
Psmb2	4	26445	10508182	9.11369	9.036	9.07586	8.94633
Ppfibp1	6	67533	10542791	9.11345	8.76873	8.74571	8.68356
Igfbp6	15	16012	10427125	9.11256	8.85368	8.84204	9.25754
Clptm1	7	56457	10560592	9.1122	9.3337	9.64539	9.57886
Naa38	11	78304	10377541	9.11208	9.10842	8.96041	9.13927
Cdh2	18	12558	10457644	9.10972	9.24327	8.38187	8.40362
Ube2d2a	18	56550	10454842	9.10939	8.99092	9.19489	9.2013
Ddost	4	13200	10509542	9.10825	9.11852	9.42543	9.35404
Chmp2a	7	68953	10560063	9.10467	9.31995	9.52735	9.51161
Ppp1r11	17	76497	10450814	9.10433	8.73171	9.18819	9.0123
Tmem11	11	216821	10386624	9.10151	8.42105	8.82247	8.50393
Cast	13	12380	10410656	9.10069	8.75765	8.86962	8.64616
Abce1	8	24015	10579874	9.10044	8.79192	8.71044	8.78891
Pdcl3	1	68833	10345666	9.0999	8.98218	9.20941	9.33604
Ndufa11	17	69875	10434664	9.09614	9.23136	9.19066	9.20302
Trappc3	4	27096	10508135	9.09539	9.39278	8.89949	9.09323
Rpsa	9	16785	10437934	9.09298	8.97	9.4838	9.31378
Ctnna1	18	12385	10454786	9.09171	9.21252	9.1533	8.59991
Tab2	10	68652	10367728	9.09057	8.58201	9.04995	8.58947
Papola	12	18789	10398147	9.09047	9.16083	9.35831	9.31283
Mbd2	18	17191	10456566	9.08687	8.78662	9.08764	8.63148
Cyb5a	18	109672	10457071	9.08585	10.2283	8.61086	9.62524
Picalm	7	233489	10554839	9.07957	8.83959	9.16767	8.87115
Wbp1l	19	226178	10463687	9.07686	9.71044	9.02197	9.20501
Mon2	10	67074	10372928	9.07562	8.95271	8.80629	8.46113
Cd47	16	16423	10436182	9.07386	8.87082	8.16306	8.15051
Micu1	10	216001	10363379	9.07263	9.0176	9.00415	8.54558
Tnfaip2	12	21928	10398665	9.07228	8.42113	9.44471	9.32397
Nfe2l1	11	18023	10390271	9.0712	8.35223	8.58962	8.00903
Col1a1	11	12842	10380419	9.07044	9.17581	7.22751	7.71619
Anapc5	5	59008	10533549	9.07016	9.35886	9.54264	9.60875
Napa	7	108124	10550237	9.06995	8.84018	9.25249	9.14524
Emc3	6	66087	10546944	9.06932	9.53153	9.24204	9.26834
Wbp5	X	22381	10601854	9.06698	9.45679	9.50369	9.74516
Ipo7	7	233726	10556216	9.06672	8.53817	9.79731	9.21244
Sh3bgrl3	4	73723	10517169	9.06623	8.87981	9.70425	10.0845
Tmem50b	16	77975	10440918	9.06382	9.02884	8.7889	9.10019
Ndufb11	X	104130	10525471	9.06175	9.41588	9.69859	9.8063
Kpnb1	11	16211	10390352	9.06169	9.05445	9.45598	9.33565
Ninj1	13	18081	10404996	9.06092	7.62507	7.53302	7.77709
Ociad1	5	68095	10522396	9.05975	9.03786	9.37578	9.49024
Piezo1	8	234839	10582376	9.05834	8.5427	9.39331	8.62274
Srpk1	17	20815	10449471	9.05768	9.03671	9.14724	9.15594
Ghr	15	14600	10427402	9.05522	9.51733	9.08037	9.29305
Ndufa6	15	67130	10430846	9.05507	9.07306	9.26506	9.27711
Gosr2	11	56494	10391949	9.05503	8.74465	8.78662	8.42996
Rtcb	10	28088	10371432	9.05437	9.09169	9.16093	8.96491
Ank	15	11732	10423363	9.054	9.31639	9.44376	9.63783
Eif2s2	2	67204	10578683	9.05112	7.98671	9.21951	8.60009
Eif3l	15	223691	10425226	9.04938	9.12808	9.32184	9.33319
Hmgcs1	13	208715	10412466	9.04776	9.22155	8.31185	9.113
Fasn	11	14104	10393970	9.0452	9.83162	9.33172	10.061
Ctdsp1	1	227292	10347351	9.04369	9.22102	9.1706	9.26236
Erh	12	13877	10445894	9.04124	8.88288	9.75698	9.81163
Scyl1	19	78891	10465226	9.04009	9.03052	8.8939	8.95497
Srp54b	12	665155	10395788	9.03975	8.65127	9.34768	9.15006
Polr2g	19	67710	10465804	9.03355	9.25796	9.65972	9.72611
Sec14l1	11	74136	10382890	9.03243	9.12242	8.18117	8.11802
Dab2	15	13132	10422728	9.03163	9.93378	9.39909	10.1907
Mcoln1	8	94178	10569771	9.03001	9.17585	9.0445	9.09653
Pdlim1	19	54132	10520950	9.02904	8.00054	8.45683	7.74467
Parl	16	381038	10438460	9.02574	8.36356	9.02977	8.55658
Spcs2	7	66624	10565846	9.02558	9.10769	9.34513	9.00834
Oat	7	18242	10568568	9.02413	9.50048	9.27067	9.06645
Ubap2l	3	74383	10499716	9.02321	9.56726	9.62822	9.7879
Ap2m1	16	11773	10434384	9.02285	9.75931	9.95488	10.0059
Paip2	18	67869	10454831	9.0184	9.15726	8.5998	8.66711
Ptrf	11	19285	10391332	9.01702	9.12783	9.02538	9.35531
Slc20a1	2	20515	10475990	9.01405	8.13778	9.96637	9.40143
Nab2	10	17937	10373313	9.01342	8.62623	8.58978	8.75625
Camk2d	3	108058	10495896	9.01296	9.33074	9.65694	9.62695
Nckap1	2	50884	10484318	9.01177	8.96435	9.27217	9.24968
Kxd1	8	75620	10579307	9.00872	8.89711	8.68628	8.58517
Dda1	8	66498	10572616	9.0073	9.3049	9.08084	8.82401
Slc50a1	3	19729	10499529	9.00632	8.88559	8.71985	8.58759
Scand1	2	19018	10489038	9.00464	8.40842	8.69581	8.79572
Adamts5	16	23794	10440534	9.00366	8.35105	7.28529	6.12372
Hmgcr	13	15357	10411332	9.003	9.14602	9.05025	9.61451
Trp53	11	22059	10377550	8.9982	8.52937	9.13905	8.63098
Kat7	11	217127	10390153	8.99603	8.85429	8.83106	8.57057
Cox6b1	7	110323	10562059	8.99566	9.45752	9.44161	9.6986
Sptan1	2	20740	10470834	8.99387	9.21341	8.64652	8.56812
Eif1ax	X	66235	10602795	8.99364	8.79183	8.98546	9.00136
Kdelr1	7	68137	10553131	8.99202	9.53973	9.47438	9.60279
Mrps6	16	121022	10436941	8.98899	9.69902	8.89356	8.90085
Ywhab	2	54401	10478424	8.98847	9.16399	9.19443	9.22361
Ap2b1	11	71770	10379654	8.98751	9.25935	8.89554	9.06228
Mapk3	7	26417	10557459	8.98563	9.4441	9.0019	9.34442
Snd1	6	56463	10536762	8.98143	8.97027	9.07876	9.00509
Dnm2	9	13430	10583647	8.98072	8.90588	9.22066	8.80486
Glud1	14	14661	10414093	8.97912	8.63114	7.96435	8.4287
Cops3	11	26572	10386442	8.97862	9.01448	8.96992	9.082
Fyn	10	14360	10362596	8.97326	8.3289	9.10662	8.21672
Mpc1	17	55951	10402648	8.97246	8.77739	8.26197	8.3455
Rela	19	19697	10460631	8.97243	8.48062	8.86508	8.49946
Rpn2	2	20014	10477946	8.97059	9.29871	9.48717	9.43055
Cd109	9	235505	10587383	8.96938	9.02645	9.20296	8.83048
Dync1li1	9	235661	10589913	8.96901	8.62008	9.01472	8.74486
Actr2	11	66713	10384522	8.9669	9.02102	9.18684	9.11337
Sfxn3	19	94280	10463462	8.96665	9.2011	8.92904	8.70807
Arfgap2	2	77038	10473874	8.9598	8.73191	8.97987	9.0457
Impact	18	16210	10454039	8.95956	9.2213	9.296	9.64683
Sept11	5	52398	10523281	8.95808	9.1165	9.81687	9.55494
Med13	11	327987	10389451	8.95717	8.47247	9.00337	8.58556
Prelp	1	116847	10357870	8.95709	7.42046	4.7854	5.3384
Yif1b	7	77254	10551724	8.95605	8.83322	8.58049	8.6042
Usp39	6	28035	10545379	8.95348	8.81928	9.37218	9.07724
Stk11	10	20869	10364683	8.95219	8.76211	8.50045	8.57821
Ly96	1	17087	10344966	8.95147	8.87673	8.44722	8.79842
Ostc	3	66357	10502191	8.95072	8.76353	9.28419	9.17341
Ascc2	11	75452	10373924	8.94889	8.08702	9.09943	8.07029
Pdxdc1	16	94184	10437817	8.94833	9.32161	8.59683	8.79055
Prdx6	1	11758	10359422	8.94806	8.63551	9.41341	9.08242
Csf1	3	12977	10501164	8.94775	8.04222	8.51955	7.99945
Tmed10	12	68581	10408684	8.9473	9.40535	9.70446	9.61321
Prkcsh	9	19089	10583788	8.94541	9.20274	9.69	9.26485
Pdha1	X	18597	10607587	8.94484	8.81441	8.50199	8.31238
Rnf187	11	108660	10386230	8.9445	8.83994	8.93387	8.8357
Atp6v1f	6	66144	10536895	8.94293	9.17891	9.26513	9.257
Dpp7	2	83768	10480699	8.94262	8.90742	8.53845	8.77202
Clic4	4	29876	10517336	8.94236	8.93201	8.23857	7.49553
Ldlr	9	16835	10583732	8.93982	9.05575	8.97685	9.17858
Bnip2	9	12175	10586759	8.93962	8.77974	9.13471	9.09026
Polr1c	17	20016	10451238	8.93855	8.99364	9.07822	8.79188
Rab8a	8	17274	10572757	8.9377	8.88593	8.70176	8.76488
Ssu72	4	68991	10511139	8.9377	9.16216	9.15287	9.30795
Cd9	6	12527	10548030	8.93762	9.50867	8.43576	8.79498
Pak2	16	224105	10439032	8.93698	9.16837	9.52971	9.57839
Sdha	13	66945	10410625	8.93562	9.19794	9.00542	9.21295
Dgcr2	16	13356	10438232	8.93504	9.17897	8.52812	8.65687
Rpl27	11	19942	10360128	8.93457	8.88438	8.90372	8.92024
Cox7a2	9	12866	10595280	8.93112	8.94801	8.99745	9.27819
Ndfip1	18	65113	10455238	8.93073	8.96743	8.67311	8.94412
Capn2	1	12334	10360806	8.92805	8.80337	9.30633	9.15092
Ube2d1	10	216080	10369877	8.92761	9.11044	8.96824	8.86527
Phgdh	3	236539	10558439	8.92753	7.80225	9.17486	8.20584
Psmb7	2	19177	10482229	8.92751	9.17784	9.32728	9.35902
BC005537	13	79555	10404178	8.92651	8.70438	8.63751	8.68968
Apbb2	5	11787	10530287	8.92587	9.39768	8.57661	8.86975
Hnrnpa3	2	229279	10528200	8.92582	8.68066	9.40235	9.21556
Vps29	5	56433	10525381	8.92566	9.01262	9.12833	9.49907
Cct6a	5	12466	10526069	8.92421	8.81378	9.47992	9.39058
Ifrd1	12	15982	10400095	8.92332	7.37475	9.23707	8.37931
Stau1	2	20853	10489831	8.92096	9.04663	8.8644	8.838
Atox1	11	11927	10340163	8.92054	9.59562	9.38502	9.87749
Atf6	1	226641	10359982	8.91968	7.73857	9.33748	8.21716
Gclm	3	14630	10495763	8.9192	8.23862	9.71965	9.2495
Cryab	9	12955	10585214	8.9188	8.46518	8.99341	8.63289
Nt5c	11	50773	10392936	8.91872	8.86636	8.68503	8.42262
Stat6	10	20852	10366956	8.91754	8.99807	8.2485	8.29249
Pttg1ip	10	108705	10364280	8.91624	8.84372	8.81626	8.7271
Pde6d	1	18582	10356339	8.91543	9.13515	8.97445	9.27065
Ubtf	11	21429	10391625	8.91539	8.6019	8.73532	8.71094
Cnbp	6	12785	10546079	8.91165	8.42872	8.82317	8.71201
Mrfap1	5	67568	10445674	8.91019	9.23101	9.33917	9.50279
Snrpb2	2	20639	10476620	8.90989	8.70251	9.22726	9.09338
Timm8b	9	30057	10585201	8.90937	9.11823	9.5938	9.82207
Gadd45a	6	13197	10545130	8.90902	7.5019	9.14096	7.8687
Atp5o	16	28080	10440977	8.90776	9.08952	8.99162	9.11561
H2afz	3	51788	10496379	8.90659	8.98953	9.67461	9.67381
Parva	7	57342	10556426	8.90573	9.04736	9.07162	9.13381
Capza2	6	12343	10536527	8.90531	8.85271	8.64	8.59522
Xpo6	7	74204	10567797	8.90499	8.81987	8.95018	8.80306
Fam117b	1	72750	10346668	8.9044	8.51009	8.74607	8.7765
Faf1	4	14084	10506989	8.90334	8.62822	8.54406	8.25974
Mthfd2	6	17768	10545672	8.8981	7.43187	9.6419	8.509
Pcmt1	10	18537	10367708	8.89766	9.02691	9.06721	9.13975
Ppp1r15a	7	17872	10563338	8.89424	6.84594	9.54136	7.06577
Sf3a3	4	75062	10507914	8.89039	8.90546	9.09225	9.12168
Ets2	16	23872	10437160	8.8861	8.12513	8.58836	7.3835
Flnb	14	286940	10412562	8.88566	9.63611	8.98437	9.21872
Carhsp1	16	52502	10437590	8.88464	8.60175	8.20972	7.74003
Ccnd1	7	12443	10569646	8.88399	7.9549	10.6791	10.4706
Srsf2	11	20382	10393395	8.88399	8.84198	8.85595	9.13112
Ifngr2	16	15980	10436865	8.8832	9.26309	9.6305	10.2807
Large	8	16795	10579744	8.87851	8.08511	8.00443	7.89564
Tm2d2	8	69742	10570975	8.87812	9.26179	8.07281	8.14931
Tcf20	15	21411	10430920	8.87703	9.02686	9.21781	8.98988
Commd6	14	66200	10422052	8.87546	8.81036	8.81085	8.8737
Thoc3	13	73666	10409322	8.87454	9.2651	9.14933	9.26452
Lix1l	3	280411	10494445	8.87389	8.81529	8.40481	8.7495
Laptm4b	15	114128	10423593	8.8729	9.49883	9.34076	9.52804
Farp1	14	223254	10417095	8.87094	8.54725	8.48321	8.46057
Cat	2	12359	10485466	8.86978	9.12303	9.01738	9.04189
Eif4e2	1	26987	10348180	8.86209	8.72138	8.93652	8.67919
Mrps15	4	66407	10508089	8.8601	8.90741	8.81765	8.72634
Shmt2	10	108037	10373202	8.85639	7.50312	9.50972	8.40888
Cul3	1	26554	10356001	8.85611	9.03193	8.7654	8.79689
Ube2r2	4	67615	10339101	8.85501	9.52026	8.96544	8.84085
Tmem192	8	73067	10572038	8.8524	8.95962	8.68062	8.54168
Sf3b3	8	101943	10581674	8.85236	9.05036	9.62027	9.42475
Dcaf7	11	71833	10382010	8.85234	9.00854	9.14069	9.11753
Mrrf	2	67871	10471715	8.85153	8.61535	9.20496	8.92933
Ube2l3	16	22195	10438109	8.84989	9.31405	9.21866	9.10267
Pdp1	4	381511	10511580	8.84845	9.06345	8.95111	8.91837
Sf1	19	22668	10460926	8.84764	8.93806	9.43668	9.12122
Trpc4ap	2	56407	10488892	8.84644	9.15509	9.05809	9.10959
Stard5	7	170460	10554693	8.84526	8.0943	8.60345	8.00607
Wdr43	17	72515	10446693	8.84431	8.14045	8.88007	8.34386
Ryk	9	20187	10588243	8.84285	9.27674	8.93243	8.95051
Pcyox1	6	66881	10545910	8.842	9.26836	8.78853	9.03683
Lrrc58	16	320184	10435654	8.84055	8.90712	8.48853	8.62195
Ldlrad3	2	241576	10485388	8.84009	8.36799	9.1162	8.39258
Rps2	17	620248	10442580	8.83951	8.59357	8.72665	8.76266
Golt1b	6	66964	10542650	8.83849	8.95419	9.17152	9.10948
Ak3	19	56248	10466925	8.837	8.53167	7.58998	7.96097
Efemp2	19	58859	10460603	8.83664	9.64034	9.09752	9.82125
Lypla1	1	18777	10344624	8.83499	8.83722	8.54638	8.55307
Csrp1	1	13007	10350136	8.83327	9.00722	7.97557	8.42581
Rrp1	10	18114	10370483	8.82989	8.83247	8.99679	9.17893
Atp1b3	9	11933	10598994	8.82558	9.09183	8.68841	8.93188
Timm23	14	53600	10360225	8.82345	8.63429	8.90166	8.64225
Ccdc50	16	67501	10434869	8.82062	8.86288	8.40413	8.30385
Psme3	11	19192	10381345	8.81975	8.77441	9.00865	8.86019
Eftud2	11	20624	10391768	8.81944	9.04239	9.22932	9.24025
Tm9sf3	19	107358	10467560	8.81933	8.7958	8.67019	8.7281
Igbp1	X	18518	10600973	8.81718	9.00206	8.8947	8.79897
Ddx21	10	56200	10369630	8.81704	8.29643	8.76786	8.3277
Rsl1d1	16	66409	10437737	8.81274	7.92899	8.61846	8.42861
Higd2a	13	67044	10405287	8.81223	8.80758	9.01131	9.09357
Dcaf12	4	68970	10512226	8.80712	8.82906	8.54417	8.36458
Xdh	17	22436	10452815	8.80524	10.1681	9.67453	10.3244
Mybbp1a	11	18432	10378088	8.80347	8.33522	9.21387	8.89886
Gyg	3	27357	10497441	8.803	8.01888	8.70352	8.59742
Ptgs1	2	19224	10471721	8.8022	9.41759	9.09643	9.27933
Edem1	6	192193	10540493	8.80179	8.48503	9.08284	8.72777
Pten	19	19211	10462521	8.80148	8.68364	8.40232	8.70699
Nek9	12	217718	10401637	8.80074	9.21232	9.18739	9.39934
Pdpn	4	14726	10518147	8.79898	10.0507	9.55259	10.3725
Sap30bp	11	57230	10382701	8.79618	8.89632	8.84844	8.88196
Vma21	X	67048	10512939	8.7939	8.95297	8.9584	9.34134
Mfsd1	3	66868	10492499	8.79352	9.11302	9.35141	9.31645
Foxj3	4	230700	10507657	8.79351	8.09874	8.41764	7.75247
Gspt1	16	14852	10437748	8.79313	8.74572	8.69729	8.71264
Myo1d	11	338367	10389022	8.79302	7.33166	8.06269	8.14996
Klf3	5	16599	10522051	8.79265	7.8392	7.23304	7.18519
Plxna1	6	18844	10546184	8.79118	8.7314	8.62648	8.70674
Hdac3	18	15183	10458461	8.79056	9.04381	9.28084	9.3347
Lrrc59	11	98238	10380403	8.78995	8.43684	8.82385	8.38703
Nfib	4	18028	10514054	8.78956	8.55831	8.37932	8.3456
Yy1	12	22632	10398288	8.78912	8.66512	9.0975	9.2002
Pcdh19	X	279653	10606600	8.7861	8.4715	8.35642	7.77282
Rab21	10	216344	10372478	8.78569	8.87826	9.02611	8.7865
Stat3	11	20848	10391301	8.78478	10.0137	8.22256	9.08372
Tex261	6	21766	10545751	8.78305	8.87322	8.88174	8.9352
Gstm1	3	14862	10501229	8.78282	9.49434	8.21591	8.46732
Chmp5	4	76959	10504008	8.78178	8.91363	8.94023	8.68727
Fkbp9	6	27055	10538547	8.78165	9.24238	8.70226	8.83741
Eif4h	5	22384	10534316	8.781	9.05224	9.33182	9.2229
Cbr2	11	12409	10393936	8.78083	8.57343	7.15094	7.21248
Ipo13	4	230673	10515536	8.78072	8.92813	8.77959	8.81903
Erbb2ip	13	59079	10411853	8.7793	8.75299	8.44192	8.5731
AI314180	4	230249	10513268	8.77912	8.79072	8.61805	8.60861
Sdf2l1	16	64136	10438098	8.7789	6.87633	8.52636	6.27735
Acaca	11	102641888	10394538	8.77822	9.27314	8.53795	9.08744
Col6a3	1	12835	10356520	8.77441	8.19786	8.75135	8.98767
Plekha3	2	83435	10473097	8.77349	8.29144	9.65588	9.23896
Acot2	12	171210	10397145	8.77275	6.81746	8.81606	7.35048
Rrn3	16	106298	10433672	8.77203	8.53044	8.5649	8.37349
Vcan	13	13003	10410931	8.76991	11.0114	9.7597	10.7966
Fgf10	13	14165	10407350	8.76969	8.83651	8.17876	8.16654
Cars	7	27267	10569458	8.76964	7.84259	8.9385	8.44107
Cyth3	5	19159	10527233	8.76712	7.99404	8.58769	8.75427
Clpp	17	53895	10446207	8.76603	8.55781	9.09331	8.98089
Vegfa	17	22339	10451198	8.76528	8.26768	9.3543	9.17773
Rab5b	10	19344	10486057	8.76505	9.12083	8.29115	8.38597
Appbp2	11	66884	10389373	8.76451	8.79308	8.81256	8.66175
Sarnp	10	66118	10367422	8.76392	8.61062	8.9169	8.62408
Tpp1	7	12751	10566529	8.76028	9.11299	8.39725	8.597
Prkx	X	19108	10605465	8.75929	8.52212	8.24665	7.91019
Oxr1	15	170719	10423921	8.75866	8.5631	7.60178	7.1055
Col6a1	10	12833	10370210	8.757	9.09952	7.95921	8.77292
Mmp14	14	17387	10415052	8.75696	9.83619	8.48425	8.90931
Sept8	11	20362	10376021	8.75628	8.53945	8.72394	8.13401
Clint1	11	216705	10375382	8.75504	9.0585	9.10471	9.08237
Pum1	4	80912	10508619	8.75463	8.4643	8.47403	8.42371
Dusp1	17	19252	10449284	8.75162	9.46906	7.13233	6.59353
Aamp	1	227290	10355554	8.75053	8.72682	8.70826	8.632
Ndufb5	3	66046	10491406	8.74835	9.07573	9.17531	9.2084
Smad4	18	17128	10459705	8.74744	8.692	8.69747	8.69827
Cops7a	6	26894	10547926	8.74506	8.75515	8.95419	8.92586
Rbbp7	X	245688	10603011	8.74443	8.95318	9.05052	9.16044
Tmbim4	10	68212	10366630	8.74059	8.93735	8.87886	8.89918
Fabp5	3	16592	10585699	8.7403	8.15651	8.22875	8.24585
H3f3a	1	15078	10360679	8.73973	9.26957	8.76022	9.08708
Psmd8	7	57296	10561679	8.73961	8.65282	8.96364	9.00328
Osmr	15	18414	10427471	8.73879	9.13663	8.13573	8.49516
Cript	17	56724	10447349	8.73673	8.98046	8.71954	8.76614
Neo1	9	18007	10594110	8.73563	8.51945	8.73872	8.70866
Manf	9	74840	10596575	8.73521	7.82874	9.27008	8.16119
Gnb2	5	14693	10534842	8.73317	8.70845	9.17028	9.14252
Gsk3a	7	606496	10560993	8.73303	8.80246	9.38374	9.2739
Npc2	12	67963	10401519	8.73267	9.26436	9.23791	9.46705
Pls3	X	102866	10605437	8.73188	8.98953	8.50316	8.70219
Lamtor4	5	66096	10526792	8.72876	8.78292	8.69298	9.10228
Gna13	11	14674	10382243	8.72855	8.40402	8.51484	8.46238
Bud31	5	231889	10527448	8.72818	8.65878	8.93993	8.93387
Cyr61	3	16007	10502655	8.72682	6.74644	8.59178	7.47161
Tsta3	15	22122	10429674	8.7261	8.75302	9.01406	8.73587
Srpr	9	67398	10584194	8.7243	9.13307	9.37358	9.12405
Gclc	9	14629	10587266	8.72398	8.65618	9.18089	8.90571
Sfr1	19	67788	10463826	8.71991	8.88088	8.60546	8.57078
Pafah1b3	7	18476	10561017	8.71988	8.51585	9.15173	8.73114
Taf15	11	70439	10379689	8.71946	7.8596	8.70191	7.92427
Ints12	3	71793	10496159	8.71608	8.46407	9.16071	8.8548
Emilin2	17	246707	10452648	8.71598	9.50752	7.27443	8.08077
Klf6	13	23849	10403352	8.71598	7.78507	7.67431	7.24077
Necap2	4	66147	10517883	8.71587	8.29761	8.52563	8.18174
P2rx4	5	18438	10525439	8.71512	9.40919	8.01905	8.42226
Fam104a	11	28081	10392715	8.71115	8.49337	8.67535	8.49275
Kdsr	1	70750	10357051	8.70951	8.30272	7.98393	7.69335
Hddc2	10	69692	10362394	8.70947	8.69798	8.70444	8.56423
Lbh	17	77889	10446763	8.70938	7.40746	8.6276	7.22666
Xpot	10	73192	10372877	8.70859	7.67079	8.85042	8.06633
Cdc123	2	98828	10479869	8.70799	8.62675	8.90622	9.22998
Fkbp10	11	14230	10381122	8.70797	8.52345	8.01386	8.0259
Snx3	10	54198	10362823	8.70795	8.77339	8.54868	8.45247
Rqcd1	1	58184	10347386	8.70762	8.99225	9.08144	9.0416
Mapkapk2	1	17164	10357579	8.70319	8.94837	8.56691	8.63683
Cse1l	2	110750	10478799	8.70296	9.11221	9.57782	9.87437
Lamtor3	3	56692	10496397	8.70268	8.79595	8.83848	9.14326
Tmem131	1	56030	10353947	8.7024	8.76359	8.91274	8.81928
Dhrs9	2	241452	10472538	8.69896	7.28127	8.61794	7.22429
Anxa8	14	11752	10414065	8.69789	8.43746	5.00744	4.48932
Srebf2	15	20788	10425695	8.69746	8.85507	8.6406	8.88883
Dpf2	19	19708	10465263	8.69536	8.15761	9.05092	8.13353
Slc7a1	5	11987	10535852	8.69517	6.76835	8.68568	7.25928
Arih2	9	23807	10596951	8.69476	8.46395	9.3123	8.872
Klhl24	16	75785	10434302	8.69429	8.96218	8.03743	8.5018
Ube2g2	10	22213	10364293	8.69369	9.1526	8.70541	8.25756
Zfp384	6	269800	10541762	8.69332	8.56827	8.97502	8.70911
Dnaja3	16	83945	10433278	8.69077	7.73738	8.33311	7.61362
Nid1	13	18073	10403584	8.6901	9.1186	9.80688	10.2456
Copb1	7	70349	10567049	8.69007	8.71144	8.65301	8.80479
Mrps33	6	14548	10544243	8.68977	8.55138	8.53378	8.64882
Ppt1	4	19063	10507784	8.68929	8.99321	8.30113	8.63248
Dusp11	6	72102	10545897	8.68684	8.40612	8.45786	8.31747
Mrps18b	17	66973	10450640	8.68418	7.9024	8.67909	8.26775
Tox4	14	268741	10343146	8.68217	9.20141	8.9338	8.74373
Ndufs3	2	68349	10386171	8.68215	8.52211	8.91197	9.08502
Slc1a4	11	55963	10384539	8.68129	7.75664	8.76421	7.39705
1700025G04Rik	1	69399	10358717	8.68113	9.02706	9.16022	9.14116
Snai2	16	20583	10433776	8.67759	8.35137	7.91337	7.06245
Mxra8	4	74761	10511180	8.67681	8.43449	7.60635	7.81314
Dctn2	10	69654	10366866	8.6766	8.81928	8.52327	8.52123
Cuta	17	67675	10449295	8.67647	8.71535	8.44863	8.61489
Tnfrsf12a	17	27279	10448307	8.67577	7.0905	9.2182	8.5171
Itpr3	17	16440	10443131	8.67372	8.79346	8.80157	8.77553
Osbpl2	2	228983	10479335	8.67298	7.76488	8.21329	7.40159
Fam89b	19	17826	10465209	8.67284	8.91705	8.85075	8.55152
Csnk1a1	18	93687	10456120	8.67268	8.50051	8.70687	8.73621
Smap1	1	98366	10353533	8.67248	8.69264	8.57063	8.55708
Mllt4	17	17356	10441864	8.67229	8.18713	8.12417	7.99565
Qars	9	97541	10589004	8.67097	9.134	9.27122	9.078
Tomm20	8	67952	10477370	8.67012	8.52494	8.8098	8.53114
Wasf2	4	242687	10508805	8.66951	8.8375	8.4254	8.39389
Set	2	56086	10470893	8.66839	8.24924	9.44451	9.30517
Sec11a	7	56529	10565072	8.66667	8.69128	9.17813	8.87735
Cdc27	11	217232	10392012	8.66632	8.79397	8.90788	8.93489
Sar1b	11	66397	10375893	8.66595	8.91418	8.43139	8.4949
Uggt1	1	320011	10353803	8.66515	8.82684	8.83661	8.87968
Vps25	11	28084	10381304	8.66471	8.68783	8.41395	8.4612
Hsd17b12	2	56348	10485294	8.66363	8.8171	9.2122	9.35972
Ndufs4	13	17993	10412251	8.66296	8.41359	8.49273	8.51784
Vps35	8	65114	10580331	8.6624	8.7059	8.151	8.40605
Metap1	3	75624	10502405	8.66194	8.48403	9.08955	9.09483
Gm20388	8	108148	10576417	8.66183	9.58356	8.52446	8.93653
Polr2a	11	20020	10387588	8.6617	9.54279	9.23592	9.17261
Lrpprc	17	72416	10453334	8.66153	8.65541	8.9934	8.94777
Tnpo3	6	320938	10543650	8.65905	8.76012	8.73792	8.74323
Fam168b	1	214469	10353794	8.6578	8.4025	8.64834	8.45163
Fntb	12	110606	10396694	8.65391	8.80975	8.5285	8.67361
Psma3	12	19167	10419711	8.65313	8.97456	9.38563	9.38811
Zfand2a	5	100494	10535095	8.6523	8.38649	9.79461	9.78166
Csnk1d	11	104318	10394040	8.64964	9.14968	8.92115	8.92137
Dlg1	16	13383	10434942	8.64941	8.22377	8.20242	8.46329
Prkci	3	18759	10491279	8.64915	7.8404	7.86715	7.68293
Rpn1	6	103963	10539861	8.64894	8.64663	9.07668	8.53142
Fhl3	4	14201	10507908	8.64698	7.43882	8.98217	8.53755
Gid4	11	66771	10376596	8.64694	8.22649	8.96108	8.56746
Polr2c	8	20021	10384349	8.64594	8.52992	8.73956	8.49274
Cnot1	8	234594	10580905	8.64498	9.0225	8.35996	8.42436
Efr3a	15	76740	10424439	8.64482	8.72042	8.98095	8.90307
Slmo2	2	66390	10490225	8.6441	8.61013	9.18027	9.22729
Arf6	12	11845	10396108	8.64371	8.94831	8.8775	8.93801
Bin3	14	57784	10416256	8.64147	9.28845	8.61763	8.78943
Mrpl10	11	107732	10380732	8.63975	8.59591	8.45029	8.57117
Ttyh2	11	117160	10382376	8.63943	9.609	8.02976	8.42274
Zpr1	9	22687	10585022	8.63932	8.25416	9.27777	9.15617
Nsfl1c	2	386649	10521813	8.63925	8.0819	8.78743	8.47769
Nnmt	9	18113	10593219	8.63914	7.6666	7.20377	6.83881
Gpt2	8	108682	10573626	8.63849	6.22663	7.89012	6.56538
Sdc2	15	15529	10423548	8.63786	9.04552	9.2765	9.53452
Ndufa8	2	68375	10482089	8.63694	8.67113	8.87101	9.0192
Rbms1	2	56878	10483025	8.63608	8.22893	8.82961	8.65625
Rad21	15	19357	10428561	8.63565	9.14218	9.2359	9.26938
Twf1	15	19230	10431802	8.63555	9.23081	9.20321	9.11044
Ndufa7	17	66416	10444041	8.63269	8.32378	8.37119	8.43197
Cttn	7	13043	10569569	8.63164	9.0209	9.31126	9.13017
Runx1	16	12394	10441003	8.6301	8.13826	8.59276	8.33259
Dnaja2	8	56445	10580370	8.62985	8.5845	8.35274	8.23963
Herpud2	9	80517	10591869	8.62942	8.57539	9.05125	8.90974
Sgta	10	52551	10371041	8.62882	8.70059	8.70834	8.63243
Tmem30a	9	69981	10595288	8.62876	8.68498	8.66149	9.00903
Cirh1a	8	21771	10575102	8.62607	8.10849	8.61037	8.11952
Stk25	1	59041	10356833	8.62578	8.35267	8.32542	7.92976
Mpv17	5	17527	10529082	8.62523	9.11293	8.47439	8.83983
Pebp1	5	23980	10466439	8.62482	8.84416	9.51003	9.55834
Hnrnpl	7	15388	10551600	8.62451	9.16239	9.20393	9.31052
Mdh1	11	17449	10384603	8.62281	8.90507	8.82645	8.9403
Mtch2	2	56428	10530851	8.622	8.93244	8.61387	8.90849
Rab9	X	56382	10607832	8.6182	8.92002	8.36141	8.53592
Efcab14	4	230648	10507190	8.6179	8.77559	8.56959	8.6236
Nucb1	7	18220	10563323	8.6163	8.72845	8.95138	8.65327
Wbp2	11	22378	10393098	8.61478	8.67622	8.92175	8.83722
Asah1	8	11886	10578361	8.6138	8.48209	8.19197	8.00275
Rock2	12	19878	10394699	8.61101	8.16462	8.71442	8.49369
Frrs1	3	20321	10495596	8.61075	8.93983	8.47079	8.78878
Eif2b3	4	108067	10507418	8.60833	8.00971	8.78404	8.26778
Snx9	17	66616	10441436	8.60644	9.30587	8.7053	8.7183
Mrpl37	4	56280	10514884	8.60612	8.2551	8.31726	8.08483
Pigt	2	78928	10478508	8.60438	8.82819	8.94335	8.99447
Acat2	17	110460	10447891	8.60324	9.17628	9.12934	9.65468
Slc6a6	6	21366	10540122	8.60088	9.45842	8.66074	9.28328
Dcps	9	69305	10592099	8.59744	8.53441	8.84314	8.72779
Eif2s3x	X	26905	10605740	8.59732	8.74954	9.70871	9.54064
Ap2a2	7	11772	10558971	8.59716	8.64407	8.52352	8.35882
Prrc2c	1	226562	10359525	8.59677	8.95116	9.33298	9.37005
Copg1	6	54161	10342893	8.59578	9.71086	9.65274	8.86906
Dctn4	18	67665	10455974	8.59546	8.39729	8.54313	8.33865
Nlk	11	18099	10388884	8.59535	8.83305	9.13648	9.05471
Tenc1	15	209039	10427095	8.59433	8.89498	7.55696	7.91536
Dnajb9	12	27362	10400137	8.59416	7.34271	9.70323	8.24093
Isg20	7	57444	10554240	8.59415	8.03314	8.89591	7.92868
Hipk2	6	15258	10544114	8.59198	9.70156	8.09231	8.21433
Smim19	8	102032	10577528	8.59177	8.38076	7.99895	7.86969
Suds3	5	71954	10533071	8.59024	8.8884	9.15535	9.34439
Ubl5	9	66177	10583465	8.58927	8.62156	8.71923	8.99426
Poldip2	11	67811	10379204	8.58867	8.82229	8.94984	9.04443
Hsf1	15	15499	10424909	8.58858	8.319	8.80529	8.7031
Ppp2r5a	1	226849	10361104	8.58717	8.37086	8.88324	8.42907
Fam20a	11	208659	10392464	8.58634	8.25084	5.53421	4.5971
Lgr4	2	107515	10474419	8.5858	8.79413	7.22566	8.03571
Srp72	5	66661	10522676	8.58573	8.693	9.11814	8.77223
Rragc	4	54170	10507894	8.58549	8.36701	7.99135	8.11692
Trib3	2	228775	10488608	8.58472	5.51925	8.21043	6.56998
Lrrc8c	5	100604	10523766	8.58382	8.14264	8.05205	7.3548
Ndufv1	19	17995	10464572	8.58285	8.89942	8.70879	8.78038
Map1b	13	17755	10411519	8.58231	7.58466	8.77898	7.58368
Bcap31	X	27061	10605081	8.58174	9.14417	8.69191	9.08561
Csnk2a1	2	12995	10477073	8.58138	8.4841	8.83038	8.77351
Amfr	8	23802	10580704	8.57825	8.20733	8.14497	7.76165
Snrnp27	6	66618	10339500	8.57749	7.73533	8.835	8.35699
Fam120a	13	218236	10409099	8.57547	8.33089	8.42319	8.4004
Ciapin1	8	109006	10580771	8.57239	8.09447	8.47816	7.96249
Dhx15	5	13204	10529995	8.57199	8.66995	8.63547	8.86595
Tmem126a	7	66271	10565514	8.57137	7.74031	8.31233	7.88529
Atp6v1e1	6	11973	10547521	8.56983	9.42379	9.13244	9.42932
Ywhah	5	22629	10521031	8.56856	8.21717	8.2037	8.40662
Ubl7	9	69459	10585767	8.56838	8.85439	8.93786	8.88474
Nup98	7	269966	10566097	8.56753	8.58523	8.60959	8.55472
Atf2	2	11909	10483737	8.56746	8.40067	8.80627	8.57052
Id2	12	15902	10399691	8.56715	9.43582	8.16245	8.7241
Snrpf	10	69878	10371981	8.5663	8.22555	8.66015	8.51412
Psmd7	8	17463	10581560	8.56554	8.30458	8.39367	8.28388
Papss2	19	23972	10462507	8.56449	7.82952	6.83568	6.62534
Ndufs8	19	225887	10464551	8.56372	8.49929	8.46597	8.64012
Gstp2	19	14869	10464586	8.56362	8.61961	8.6215	8.65799
Cdc42ep3	17	260409	10453049	8.56127	7.6424	5.64103	5.48191
Ahsa1	12	217737	10397518	8.56064	8.52775	9.57162	9.35811
Marveld1	19	277010	10463224	8.56028	9.16072	8.23747	8.5888
Atxn2l	7	233871	10567919	8.55926	8.3832	9.12142	8.67759
Ubap2	4	68926	10512195	8.55925	8.81679	8.68701	8.78647
Zyg11b	4	414872	10514985	8.55718	7.61322	8.40371	7.51354
Slc48a1	15	67739	10426544	8.55711	8.18011	8.74567	8.51385
Tsg101	7	22088	10563643	8.55455	8.78642	9.11449	9.09985
Fam45a	19	67894	10464415	8.55282	8.19984	8.47381	8.24529
Tomm7	5	66169	10528523	8.55123	8.60772	8.95232	9.00604
Atp6v1a	16	11964	10439566	8.55098	9.35968	8.30089	8.68425
Emd	X	13726	10600341	8.54943	8.47372	8.90229	8.63287
Ebf1	11	13591	10375360	8.54826	8.99711	7.68171	8.07224
Wfs1	5	22393	10529605	8.54822	7.5958	9.17967	8.24361
Dnajc3	14	100037258	10417013	8.54735	7.85026	8.93349	7.79177
Sfpq	4	71514	10508217	8.54474	8.88473	8.77732	9.04782
Ipo5	14	70572	10417070	8.54322	8.54323	8.89034	8.56092
Mrpl30	1	621542	10345620	8.54034	8.49904	8.82322	8.81161
Tars	15	110960	10427772	8.54018	7.58587	9.09413	8.50963
Tfpt	7	69714	10559406	8.53965	8.26765	8.64418	8.41383
Actr1a	19	54130	10468217	8.53523	9.10957	8.48749	8.76035
Fopnl	16	66086	10437928	8.53381	8.45271	8.00364	8.13967
Gtf2i	5	14886	10534216	8.53083	8.86837	8.64256	8.85522
Smim14	5	68552	10530223	8.52985	8.39665	8.28889	8.28742
Tmem106b	6	71900	10536429	8.52981	9.14696	8.09851	8.41456
Usp7	16	252870	10437594	8.52925	8.72608	8.50102	8.37201
Ndufa2	18	17991	10458386	8.52629	8.37009	8.78217	8.70739
Hmgb1	5	15289	10408687	8.52628	9.00188	9.01668	9.26296
Fam129b	2	227737	10471535	8.52579	8.42276	8.95385	9.19749
Prdx3	19	11757	10468869	8.52575	8.47318	8.479	8.4208
Emg1	6	14791	10547758	8.5254	8.35656	8.82735	8.65015
Zdhhc3	9	69035	10597920	8.5252	8.77732	8.92051	9.0746
Imp4	1	27993	10345357	8.52487	8.18835	8.82766	8.43473
Twist2	1	13345	10348632	8.52406	9.30626	9.06548	9.42786
Fgf7	2	14178	10475643	8.5234	8.96236	8.12523	8.61149
Atp5l	9	27425	10553840	8.52311	8.83068	8.57782	8.81312
Clta	4	12757	10504458	8.52271	8.62413	8.68302	8.59081
Psen1	12	19164	10397094	8.52005	8.5235	8.60012	8.58424
Cct8	16	12469	10440600	8.51879	8.47766	8.93861	8.5181
Msln	17	56047	10449000	8.51833	8.2255	7.19627	5.76504
Nup50	15	18141	10425905	8.51768	8.87469	9.09619	9.27618
Dynll1	5	56455	10532984	8.51764	8.32959	8.71309	8.99482
Metap2	10	56307	10371987	8.51722	8.16393	8.27296	8.23779
Ewsr1	11	14030	10383943	8.51636	8.57076	8.63885	8.79482
Ube2b	11	22210	10385761	8.51551	8.56291	8.08801	8.38223
Trim28	7	21849	10550076	8.51442	8.47154	9.21067	9.06296
Dnm1	2	13429	10481592	8.51082	9.01601	9.5531	9.94353
Prdx5	19	54683	10465474	8.51002	8.85477	8.64537	8.79152
Rcn1	2	19672	10485645	8.50974	8.50706	8.6328	8.74681
Naa20	2	67877	10572932	8.50841	7.97133	8.353	8.64595
Gnao1	8	14681	10573979	8.50732	9.38752	8.49716	8.69679
Lsm14a	7	67070	10562382	8.50728	8.15549	8.48798	8.31589
Smad3	9	17127	10594404	8.50619	8.04179	9.15848	9.32375
Kpna2	11	16647	10392284	8.50156	9.31789	8.61847	9.06746
Tnks2	19	74493	10462724	8.5005	8.57595	8.63575	8.52882
Acaa2	18	52538	10456699	8.50002	9.10975	9.2914	10.1806
Flrt2	12	399558	10397633	8.49926	9.05659	7.64103	7.77822
Tmem123	9	71929	10583145	8.49864	8.489	8.3087	8.12747
Uqcr11	10	66594	10370833	8.49539	8.78853	8.53309	8.73873
Fkbp1a	2	14225	10477012	8.49041	8.38264	8.55241	8.50151
Ppa1	10	67895	10363498	8.48764	8.04379	8.95888	8.74159
Wipi2	5	74781	10527133	8.48692	8.29429	8.88775	8.46724
Sdhc	1	66052	10360046	8.48679	8.70089	8.69659	8.96219
Tead4	6	21679	10548146	8.4864	8.59645	8.47071	8.16201
Pam	1	18484	10356968	8.48501	8.99026	7.83723	7.8064
Ctdnep1	11	67181	10377681	8.48483	8.56847	9.00716	8.92182
Pick1	15	18693	10339052	8.48398	7.48644	7.59193	7.56978
Ecm1	3	13601	10500204	8.48383	9.77937	8.73195	8.81879
Snrpd2	7	107686	10550601	8.48183	8.84567	9.44985	9.58853
Nisch	14	64652	10418578	8.47951	9.1334	9.16009	9.32089
2010107E04Rik	12	70257	10402752	8.47596	8.83679	9.48992	9.72398
Coq10a	10	210582	10373367	8.47578	8.62753	8.08638	8.33988
Dse	10	212898	10368647	8.47569	8.60552	7.82238	8.25832
Foxk2	11	68837	10383545	8.47555	8.26856	9.09942	9.05915
Tfg	16	21787	10439991	8.4752	8.31145	8.5107	8.11021
Slc30a4	2	22785	10487021	8.47496	6.89364	8.55093	7.84626
Cyc1	15	66445	10424825	8.47201	8.31722	8.82245	8.80765
Cdc42se2	11	72729	10385926	8.47163	7.85924	8.42872	7.69886
Oser1	2	66680	10376142	8.47128	8.01598	8.3559	7.85417
Uqcr10	11	66152	10383887	8.47057	8.26764	8.50423	8.74794
Mta2	19	23942	10461334	8.4704	8.39057	8.49193	8.28839
Tbc1d20	2	67231	10477090	8.47028	8.37196	8.34509	8.1059
Cd248	19	70445	10460541	8.46978	8.47183	7.47418	8.19459
Ehd1	19	13660	10460833	8.46873	8.24997	8.4442	8.22552
Ganab	19	14376	10461277	8.46431	8.62838	8.33938	8.2801
Rasa3	8	19414	10577190	8.46271	9.75508	8.16961	8.42714
Ubqln1	13	56085	10409645	8.45725	8.21967	8.64995	8.40775
Plaa	4	18786	10514405	8.45611	8.29094	8.60452	8.21272
Rbm8a	3	60365	10494452	8.45591	8.55412	9.10429	8.99119
Tmem97	11	69071	10388880	8.4548	8.56085	8.56612	8.34309
Camsap2	1	67886	10358191	8.45413	8.48645	8.81704	8.75895
Ube4b	4	63958	10518642	8.45407	8.63411	8.32974	8.15483
Idh2	7	269951	10564857	8.45328	8.92692	9.79577	9.78145
Med10	13	28077	10405994	8.45314	8.27923	9.46021	9.01334
Ccni	5	12453	10415574	8.45311	8.88258	8.70916	8.69705
Tmem261	4	66928	10513952	8.45302	8.72274	8.19577	8.76041
Zfp207	11	22680	10379445	8.45253	8.68141	8.33851	8.41526
Klf7	1	93691	10355141	8.45052	8.00752	7.32318	7.5753
Nrbf2	10	641340	10369774	8.44983	8.12709	8.54061	8.21067
Vps26b	9	69091	10591960	8.44715	8.89027	8.66293	8.81702
Clec2d	6	93694	10542156	8.44619	8.84276	8.4172	8.15644
Mef2a	7	17258	10564451	8.44615	7.72078	8.21789	7.83656
Yipf3	17	28064	10445496	8.44598	8.37143	7.91604	7.83133
Mrpl54	10	66047	10371107	8.4456	8.37111	8.38742	8.31228
Pef1	4	67898	10508608	8.44557	8.25419	7.78384	8.03062
Rhoj	12	80837	10396476	8.44549	8.55338	9.10197	9.2384
Alkbh5	11	268420	10376685	8.44329	8.8304	9.05202	8.79076
Polr2m	9	28015	10594835	8.4426	8.6383	9.12189	8.86687
Cdk16	X	18555	10598912	8.43954	8.59587	9.52555	9.45611
Mex3c	18	240396	10456579	8.43784	8.38273	8.62628	8.51498
Pip4k2c	10	117150	10373101	8.43623	8.59852	8.47627	8.63143
Myo10	15	17909	10423293	8.43365	8.77597	8.86518	8.76492
Psph	5	100678	10338890	8.43331	6.46502	8.68329	6.93511
Lonp1	17	74142	10452118	8.43219	7.50071	9.04935	7.92
Ltbp3	19	16998	10460666	8.43131	8.97835	9.38971	9.71173
Copb2	9	50797	10588049	8.42967	8.54264	8.75712	8.93915
Cacnb3	15	12297	10426611	8.42749	9.12122	8.44164	8.43582
Trim35	14	66854	10416082	8.42743	7.65858	8.15368	7.71666
Copz1	15	56447	10427323	8.4266	8.69116	8.59539	8.72928
Tmem243	5	652925	10519607	8.42495	8.48826	6.97239	7.25569
Birc6	17	12211	10446833	8.42351	8.64609	8.45027	8.55471
Mrpl3	9	94062	10588403	8.42211	8.31209	8.78097	8.79671
Ncbp1	4	433702	10504703	8.42118	8.23095	8.52555	8.45987
Phlda3	1	27280	10350146	8.42039	8.22809	8.1776	8.107
Gpr137b	13	83924	10407803	8.41984	9.08	9.51255	9.72697
Lap3	5	66988	10521709	8.41805	8.46991	8.91859	8.75412
Atad1	19	67979	10467091	8.4174	7.96377	8.07333	8.21363
Sirt2	7	64383	10551570	8.4171	8.63198	8.82597	8.64906
Nme6	9	54369	10589413	8.41696	8.31408	8.84628	8.53917
Wwp2	8	66894	10575184	8.41639	8.10483	8.13289	7.50525
Nubp2	17	26426	10448748	8.41544	8.54107	8.53045	8.59834
Grb14	2	50915	10483163	8.41271	9.42286	7.71681	7.53745
Tmem259	10	216157	10370690	8.41175	8.52325	8.45514	8.42509
Cks1b	3	54124	10499639	8.41135	8.76738	9.49128	9.58355
Lurap1l	4	52829	10505623	8.41122	8.25502	6.9665	7.19896
Slc25a37	14	67712	10421172	8.41031	7.45209	9.02842	8.4624
Cwc15	9	66070	10583254	8.40698	8.33275	8.86941	8.88146
Txndc5	13	105245	10408741	8.40661	8.2822	8.44204	8.20259
Atp6v1d	12	73834	10401138	8.40434	8.6472	9.09727	9.3035
Egln2	7	112406	10561170	8.40343	8.23147	8.35017	8.43725
Twsg1	17	65960	10452508	8.4013	9.12845	8.82253	9.39932
Glyr1	16	74022	10437499	8.40038	8.86769	8.34012	8.49732
Rpl7l1	17	66229	10451472	8.39998	8.5394	8.50825	8.10183
Ahcy	2	269378	10488816	8.39937	8.59491	10.0564	9.22781
Yap1	9	22601	10590808	8.39926	8.78578	8.75391	8.90515
Cfl2	12	12632	10400350	8.39831	8.55294	9.22377	8.95332
Eif3a	19	13669	10468828	8.39643	8.35068	8.60752	8.40861
Tead1	7	21676	10556456	8.39605	8.68916	8.51325	8.88046
Itgav	2	16410	10473281	8.39323	8.10753	8.29315	8.27538
Gls	1	14660	10354472	8.39322	8.30171	7.09076	7.36974
Cox18	5	231430	10531208	8.39317	8.09168	8.72031	8.33913
Nubp1	16	26425	10433494	8.39232	8.15629	8.46518	8.19685
Hdac2	10	15182	10362520	8.39222	8.49952	8.63394	8.60512
Kitl	10	17311	10366052	8.3921	8.64652	8.89634	8.80487
Tmem167b	3	67495	10501397	8.39115	8.75667	8.91427	8.77226
Drg2	11	13495	10376603	8.38923	8.15824	8.80951	8.6716
Srprb	9	20818	10596137	8.38843	8.47118	9.30973	8.67346
Ubald1	16	207740	10437451	8.38798	8.35104	8.37192	7.88193
Tmed4	11	103694	10384138	8.38581	8.71121	8.8675	8.66329
Wdr83os	8	414077	10573578	8.38401	8.53795	8.15825	8.30294
Slco2a1	9	24059	10588263	8.38316	8.25538	8.8367	8.19315
Slain2	5	75991	10522378	8.38243	8.21986	8.63333	8.74532
Cops4	5	26891	10523529	8.38217	8.67633	9.08498	9.15272
Gna11	10	14672	10371230	8.38136	8.89893	9.09553	9.1679
	1	13518	10345241	8.38082	8.41409	8.43555	7.7613
Prnp	2	19122	10476314	8.38036	8.56606	8.43038	8.40597
Fkbp7	2	14231	10483865	8.37969	8.46835	8.05218	8.15783
Abi1	2	11308	10480423	8.37833	7.97897	8.50582	7.95146
Lclat1	17	225010	10446771	8.37829	8.31533	8.81072	8.52323
Nmd3	3	97112	10492598	8.37786	7.52672	8.30402	7.8831
Sirt6	10	50721	10371256	8.37477	8.20116	8.56204	8.05962
Tulp3	6	22158	10548163	8.37307	8.74434	8.62522	8.63859
Uba5	9	66663	10596207	8.3727	7.8654	8.45475	8.18125
Zfp148	16	22661	10435237	8.37116	8.20457	8.2348	7.78372
Uxs1	1	67883	10354258	8.37053	8.5722	9.05298	8.79389
P4ha1	10	18451	10363350	8.36652	8.77777	9.21845	8.75439
Map2k3	11	26397	10376733	8.36541	8.54281	8.92592	8.86497
Elovl5	9	68801	10587284	8.36447	8.48181	8.21676	8.59835
Smndc1	19	76479	10532275	8.36406	8.0961	8.65219	8.02345
Zfr	15	22763	10423134	8.36304	8.11326	8.63004	8.2227
Tln1	4	21894	10512514	8.36259	8.33531	8.77571	8.56715
Ppap2c	10	50784	10370552	8.36037	8.39535	9.06923	8.92157
Akap8	17	56399	10449839	8.35778	8.51564	8.56513	8.59975
Ext1	15	14042	10428579	8.35762	8.87508	9.07917	9.09896
Tkt	14	21881	10413542	8.35727	8.4882	8.32981	8.38953
Cdc37	9	12539	10591472	8.35678	8.31931	9.38817	9.08483
Ddx17	15	67040	10430536	8.35623	8.60205	8.64329	8.69178
Mfge8	7	17304	10564713	8.35581	8.61509	9.4377	8.91954
Shisa5	9	66940	10589350	8.35509	8.64336	8.62121	8.72041
Oxct1	15	67041	10422608	8.35409	8.71251	8.34858	8.87125
Immt	6	76614	10539026	8.35311	8.53298	8.77773	8.67759
Pqlc3	12	217430	10399540	8.35285	7.26861	7.66985	7.66525
Ranbp9	13	56705	10408882	8.35234	8.04884	8.44467	8.31599
Dnttip1	2	76233	10478560	8.35088	8.60365	8.87597	8.90028
Ipo9	1	226432	10358064	8.34896	8.83011	8.52467	8.78059
Smarcb1	10	20587	10370025	8.34751	8.38401	8.91982	8.5833
Chd4	6	107932	10541803	8.34748	8.96331	8.86128	8.94723
Zmiz1	14	328365	10413185	8.3473	8.57754	8.27907	8.04148
Tns3	11	319939	10384233	8.34687	7.10978	7.74246	7.22843
Npdc1	2	18146	10470027	8.34226	8.34363	8.1831	8.19954
Ctgf	10	14219	10362201	8.34133	8.46841	7.43662	7.965
Vcl	14	22330	10413059	8.34105	8.10929	7.43811	7.4687
Hadha	5	97212	10528929	8.33993	8.98338	8.79915	8.81537
Ndufc1	3	66377	10498058	8.3391	8.24169	8.54863	8.57953
Add3	19	27360	10463911	8.33735	8.33258	7.41697	7.51428
Psmb5	14	19173	10343672	8.33721	8.29952	8.74718	8.33087
Kctd10	5	330171	10532819	8.3347	8.80441	8.96326	9.11985
Timm17a	1	21854	10358050	8.33299	8.22898	8.69646	8.6522
Ccny	18	67974	10457385	8.33268	8.47967	8.69734	8.74415
Wdr61	9	66317	10593740	8.33265	8.35918	8.75211	9.11626
Tspan6	X	56496	10606609	8.33209	8.63755	6.78036	6.57701
Bzw2	12	66912	10400030	8.33103	8.35511	9.57483	9.46374
Gng5	3	14707	10434672	8.32948	7.83044	8.67942	8.26541
Uqcrc1	9	22273	10589196	8.32818	8.45846	8.67368	8.76381
Ube2q1	3	70093	10493585	8.32694	8.47138	8.72134	8.90885
Lasp1	11	16796	10380823	8.32491	8.83723	8.17155	7.97014
Glg1	8	20340	10581772	8.32416	8.89296	8.23622	8.42001
Fhl2	1	14200	10354247	8.3236	8.07567	7.06082	6.79163
Car6	4	12353	10518751	8.32208	5.23174	9.28819	6.51949
Aars	8	234734	10575550	8.32102	7.83821	8.28238	7.80341
Hn1	11	15374	10392943	8.3209	8.70059	8.33038	8.33107
Sptlc2	12	20773	10401781	8.32005	8.57456	8.66979	8.91652
Wdr74	19	107071	10461164	8.31821	7.35444	8.35593	7.66337
Pno1	11	66249	10384474	8.31727	7.94413	8.58416	8.2787
Etf1	18	225363	10458213	8.3171	7.75256	8.40583	8.1138
Oaz1	10	18245	10364909	8.3166	9.04306	8.8475	8.85707
Setd5	6	72895	10540554	8.31469	8.19228	8.13634	8.00615
Myd88	9	17874	10597648	8.31405	7.72393	7.7157	7.46502
Fam21	6	28006	10541002	8.31301	8.28204	8.38562	8.53867
Ept1	5	28042	10520483	8.31211	7.7903	8.28965	8.10647
Abhd17c	7	70178	10565288	8.3119	8.12284	8.34795	8.30731
Kpna3	14	16648	10420637	8.31168	8.33054	8.38961	8.16079
Exoc6b	6	75914	10545780	8.31163	8.30386	8.44688	8.33993
Rbfox2	15	93686	10430145	8.31108	8.0283	8.25178	8.01001
Mast2	4	17776	10515295	8.31098	8.26206	8.76622	8.92932
Rgs2	1	19735	10358389	8.31057	8.40326	7.09233	7.45176
Git1	11	216963	10378870	8.30939	8.15243	8.69214	8.29303
Dnm1l	16	74006	10437992	8.30906	7.90993	8.11807	7.88297
M6pr	6	17113	10541484	8.30814	8.58488	8.41677	8.68562
Slc35f6	5	74919	10520513	8.30625	8.2512	8.56431	8.64102
Thyn1	9	77862	10583942	8.30537	7.40019	9.09507	8.36678
March5	19	69104	10462791	8.30518	8.91658	8.53728	8.88412
H2-Q7	17	15018	10444830	8.30514	8.53553	8.03143	7.98295
Nomo1	7	211548	10553163	8.305	8.10327	8.85273	8.48479
Flii	11	14248	10386551	8.30127	8.31478	8.03947	7.79082
Hist1h1c	13	50708	10404059	8.3003	8.12014	6.82148	6.85896
Zzz3	3	108946	10496946	8.29941	7.87104	8.93422	8.57093
Antxr2	5	71914	10531560	8.29718	8.17985	8.50943	8.26959
Sf3b1	1	81898	10354704	8.29715	8.42542	8.29887	8.6287
Calm3	7	12315	10560304	8.29389	8.62231	9.08384	9.28832
Cope	8	59042	10572357	8.29156	8.23872	8.15123	8.00606
Ncor1	11	20185	10386850	8.28964	8.58178	8.24383	8.05599
Mllt1	17	64144	10452188	8.28879	8.26843	8.11139	7.83262
Hist1h2bm	13	319186	10403943	8.28797	8.33898	9.2635	9.77416
Cand1	10	71902	10372750	8.2877	8.82269	8.61508	8.60393
Itm2c	1	64294	10347980	8.28519	8.58861	8.55957	8.02393
Tmem9b	7	56786	10566804	8.28391	8.40851	7.84172	8.20597
Lhfpl2	13	218454	10406676	8.28372	8.03583	8.47291	8.7857
Usp4	9	22258	10588903	8.28168	8.3844	8.55621	8.33471
Crat	2	12908	10481474	8.28026	8.30872	8.16779	8.47083
Ctnnd1	2	12388	10484402	8.27848	8.704	8.37984	8.54468
Pafah1b2	9	18475	10593159	8.27709	8.50125	8.81126	8.65813
Cd2ap	17	12488	10451004	8.27547	7.94867	7.67342	7.62915
Nudt9	5	74167	10523674	8.27438	9.21795	9.0722	9.43803
Rab12	17	19328	10452556	8.27405	8.74896	8.55598	8.70311
Idi1	13	319554	10403413	8.27398	8.13429	7.94587	8.67364
Ezr	17	22350	10447602	8.27335	7.86751	7.47641	7.56169
Saraf	8	67887	10571302	8.27318	8.03935	7.6617	7.31864
Tmem184c	8	234463	10579799	8.27305	8.51505	7.97676	8.1662
Fxr1	3	14359	10491455	8.27201	8.2579	8.47044	8.42593
Psmd14	2	59029	10472300	8.27165	7.89849	8.36765	8.06935
Ucma	2	68527	10469058	8.27102	9.04414	5.14937	4.55174
Pdcd6	13	18570	10410617	8.26906	8.28372	8.25577	8.25299
Sdhb	4	67680	10509858	8.26854	8.32096	8.62077	8.88614
Syngr2	11	20973	10382980	8.26722	8.19593	7.85126	7.8629
Cyfip1	7	20430	10553598	8.2665	8.28427	8.33771	8.25765
Zfp521	18	225207	10457587	8.2649	8.06589	5.79333	6.02072
Nucks1	1	98415	10349733	8.26413	8.60568	8.76163	8.86125
Tomm5	4	68512	10344551	8.26397	6.91696	7.76393	7.59649
Pfdn2	1	18637	10351583	8.26358	7.96843	8.36066	8.20653
Ubr5	15	70790	10428238	8.26339	8.35228	8.33466	8.12018
Kpna6	4	16650	10516678	8.26237	8.82556	8.52421	8.61948
Trappc2l	8	59005	10576152	8.26074	8.4362	8.3657	8.54304
Rraga	4	68441	10505747	8.26069	8.10902	8.33291	8.14943
Slc7a11	3	26570	10498024	8.26021	5.66328	8.29827	7.73697
Ccdc53	10	67282	10365590	8.25759	8.33814	7.96558	7.97896
Ggnbp2	11	217039	10389308	8.25668	8.12533	8.01693	7.92138
Naa50	16	72117	10435821	8.25647	8.07321	8.12198	7.9667
Csnk1g2	10	103236	10364824	8.25625	8.25954	8.14267	8.22167
Atp6v0a1	11	11975	10381187	8.25366	8.3283	8.07949	8.43087
Tbc1d15	10	66687	10372457	8.25291	8.1697	8.13629	7.92217
Ptprs	17	19280	10452047	8.25229	8.45473	8.46485	8.56255
Hipk3	2	15259	10485562	8.24641	8.29699	8.17631	8.32746
Smyd2	1	226830	10361007	8.24529	8.1959	9.18849	9.05461
Fis1	5	66437	10526508	8.2452	8.46994	8.76605	8.88227
Ict1	11	68572	10382508	8.24509	8.15799	8.2521	8.12316
St3gal3	4	20441	10515574	8.24446	8.69672	8.32624	8.48338
Peak1	9	244895	10593856	8.24259	8.78048	9.12206	9.10814
Mtmr9	14	210376	10420787	8.24223	8.61062	8.25672	8.00419
Pitrm1	13	69617	10403361	8.24202	8.0729	8.52432	8.35419
Atp11a	8	50770	10570201	8.24187	9.05213	7.49371	7.43838
Man2a1	17	17158	10446376	8.24136	8.32666	9.04932	8.88714
Ano10	9	102566	10597883	8.24034	8.60858	8.19462	8.20703
Vapb	2	56491	10479077	8.23828	8.22975	8.23825	8.49021
Vkorc1l1	5	69568	10431014	8.2373	7.88294	8.21415	8.19023
Ezh2	6	14056	10544501	8.23488	8.76167	8.68417	8.91739
Itga5	15	16402	10433114	8.23464	8.14587	8.72386	9.01039
Mrps21	3	102639811	10500268	8.23334	8.73021	8.77799	9.25451
Cops8	1	108679	10348456	8.23332	8.08333	8.35179	8.17692
Wwp1	4	107568	10511755	8.23126	7.20971	7.13777	6.41263
Cox5a	9	12858	10585706	8.23057	8.2314	8.50854	8.47968
Gnaq	19	14682	10461844	8.23039	8.37364	7.46753	7.67261
Rere	4	68703	10510552	8.22976	8.36967	8.5783	8.3132
Bre	5	107976	10520842	8.22792	8.16592	8.48695	8.32988
Pole4	6	66979	10545583	8.22693	7.53522	8.68797	8.4916
Wsb2	5	59043	10524882	8.22579	8.48961	8.66236	8.8567
Mrpl39	16	27393	10440471	8.22568	8.41545	8.5199	8.64485
Prdm4	10	72843	10371420	8.22426	8.0842	8.22705	8.1286
Lrch3	16	70144	10435162	8.22404	8.26995	7.89229	7.70624
Mettl9	7	59052	10557069	8.22397	7.91582	8.81434	8.59603
Uba2	7	50995	10562331	8.22213	8.44995	8.97722	9.12878
Igf1r	7	16001	10554094	8.22164	8.64195	7.83873	7.87309
Mkl2	16	239719	10433656	8.22019	8.64947	8.11971	8.355
Phb	11	18673	10422776	8.21578	8.02389	8.51827	8.52422
Scaf8	17	106583	10441344	8.21532	8.59404	8.40471	8.07983
Zdhhc5	2	228136	10484440	8.21399	8.30204	8.55413	8.64065
Wdr26	1	226757	10360720	8.21394	8.32195	8.48331	8.49291
Arl6ip5	6	65106	10540241	8.21251	8.59888	8.5598	8.78072
Mpv17l2	8	234384	10579341	8.21165	9.06826	8.04895	7.92472
Sec23ip	7	207352	10558029	8.21063	8.73512	8.22751	8.39928
Esyt2	12	52635	10399061	8.21041	7.85544	8.99985	8.76693
Tbcb	7	66411	10561854	8.21026	8.09369	8.93801	8.53429
Basp1	15	70350	10427895	8.20923	8.04524	8.16659	8.11995
Psma7	2	26444	10490370	8.2084	8.33546	8.68092	8.7407
Slc25a30	14	67554	10421648	8.20835	8.25043	8.32623	7.80382
Fermt2	14	218952	10419223	8.20685	7.84054	7.93782	8.03464
Gpbp1l1	4	77110	10507299	8.20575	8.29322	8.14913	8.09287
Arf3	15	11842	10432256	8.20346	8.33616	8.30855	8.36357
Hdac1	4	433759	10447004	8.20316	8.88159	8.08605	8.46852
Slc35f5	1	74150	10349383	8.20224	8.44715	7.62399	8.08852
Prkca	11	18750	10392388	8.2014	8.52296	8.76255	8.88095
Agap1	1	347722	10348432	8.20131	7.33281	8.48759	7.84866
Urod	4	22275	10515385	8.19994	8.62983	7.8744	8.12351
Ptpn11	5	19247	10533285	8.19982	8.4523	8.4695	8.54624
Ptrh1	2	329384	10471525	8.19946	8.15824	8.74231	8.5493
Angptl2	2	26360	10471555	8.19855	9.06271	10.5791	10.9589
Vps4b	1	20479	10357064	8.19852	8.14487	8.08798	7.74569
Pwp1	10	103136	10365450	8.1983	7.8598	8.40549	7.90914
Igf2bp2	16	319765	10438603	8.19646	8.07417	8.94753	8.98271
Gsk3b	16	56637	10435676	8.19513	7.70093	7.76346	7.31462
Ptgis	2	19223	10489878	8.19495	7.96612	7.20893	7.4605
Scnm1	3	69269	10500091	8.19283	8.14057	8.84806	8.09841
Sec13	6	110379	10546967	8.19035	8.15452	8.18751	8.43866
Mpp1	X	17524	10605370	8.18898	8.98884	8.09079	8.41803
Nupl1	14	71844	10420572	8.18839	7.99168	8.23634	8.40667
Psma2	13	19166	10403706	8.18778	8.19754	8.33189	8.31669
March6	15	223455	10428020	8.18741	8.18359	8.52832	8.38461
Wwtr1	3	97064	10498284	8.18662	8.09565	8.66663	8.52013
Mcu	10	215999	10369276	8.18573	7.52331	8.59359	7.78829
Dlst	12	78920	10397311	8.1843	8.25859	8.58366	8.6462
Lactb2	1	212442	10353181	8.18399	7.59989	7.15541	7.00658
Fgfr1op2	6	67529	10542745	8.18269	7.6986	7.50591	7.5965
Lin7c	2	22343	10474411	8.18242	7.90383	8.17673	8.04791
Hnrnpul1	7	232989	10561085	8.179	8.47207	8.81855	8.85025
Tspo	15	12257	10425808	8.17885	7.87669	7.6349	8.05691
Brd2	17	14312	10450126	8.17741	7.95653	8.3012	8.0573
Ifi27	12	52668	10397975	8.17679	7.94281	7.53999	7.51699
Rnf7	9	19823	10595803	8.17647	8.02797	8.30779	8.32871
Trap1	16	68015	10437311	8.17466	8.24199	8.17619	8.19717
Irf2	8	16363	10571705	8.17357	8.45181	7.60866	7.76628
Tprgl	4	67808	10519007	8.17336	8.21039	7.65802	7.50071
Plrg1	3	53317	10492757	8.17319	8.27437	8.70601	8.56391
Nufip2	11	68564	10378902	8.17295	7.75798	7.55577	7.78406
mt-Nd4	MT	17719	10598062	8.17286	7.89262	7.74846	7.98895
Grpel1	5	17713	10521461	8.17281	7.9321	8.14661	7.99985
Gtf2f1	17	98053	10452213	8.17274	8.36747	8.7206	8.76522
Cdc34	10	216150	10364455	8.17199	7.46039	7.75543	7.83965
Tom1	8	21968	10542108	8.17166	7.98655	7.62907	7.49476
Elovl6	3	170439	10495993	8.1682	8.52434	8.02502	9.03303
Tmem65	15	74868	10428827	8.16791	8.10011	8.52241	8.60448
Tufm	7	233870	10578984	8.16759	8.38076	8.32943	8.27149
Tomm6	17	66119	10451591	8.16702	8.30537	8.33517	8.69516
Add1	5	11518	10521222	8.16653	8.72864	8.46355	8.68355
Whsc1l1	8	234135	10571007	8.16637	8.40192	7.84404	7.89524
Nbr1	11	17966	10381419	8.16501	8.42984	8.1889	8.17603
Leprot	4	230514	10506298	8.16378	8.42443	7.36733	7.77466
Bmpr2	1	12168	10346651	8.16339	8.26481	7.93397	8.27862
Ddx18	1	66942	10546805	8.16258	7.88498	8.59269	8.27612
Ran	5	19384	10525983	8.16138	8.16073	8.97081	8.82351
Usp3	9	235441	10594613	8.16048	8.41782	8.628	8.58299
Rheb	5	19744	10528691	8.15959	7.71685	8.61504	8.19554
Rhoq	17	104215	10447341	8.15944	8.13602	8.00727	7.60306
Adm	7	11535	10556297	8.15896	7.01446	5.69888	4.85639
Jagn1	6	67767	10540676	8.15749	8.15612	8.54809	8.22785
Ppp1cb	5	19046	10520952	8.15723	8.12866	8.28172	8.21764
Tm2d1	4	94043	10514568	8.15694	7.92928	7.89718	7.83571
Ttc17	2	74569	10485314	8.15233	7.73429	8.65195	7.78698
Rnf11	4	29864	10515072	8.1518	8.05444	8.3362	8.15588
Mrps18a	17	68565	10445434	8.15144	8.21483	8.68689	8.47198
Nob1	8	67619	10581547	8.14948	7.52382	7.82167	7.46609
Ube2n	10	93765	10530759	8.14437	8.28056	8.30701	8.42234
Gsr	8	14782	10571274	8.14301	8.27635	8.453	8.56403
Nr2f2	7	11819	10564527	8.14228	7.56635	8.77637	8.15732
Abhd5	9	67469	10590452	8.14176	8.27898	8.61539	8.64485
Fubp1	3	51886	10496892	8.14078	7.80315	8.32948	8.1326
Gmfb	14	63985	10419274	8.14031	7.82956	7.81536	7.72974
Ubap1	4	67123	10504056	8.14009	8.32797	8.0462	7.82687
Socs2	10	216233	10394674	8.13967	6.65572	5.50491	4.54088
Dnajb12	10	56709	10363392	8.13838	8.12081	8.33621	8.01859
Sec23a	12	20334	10400515	8.13579	8.16538	8.55603	8.82074
Tspan5	3	56224	10496494	8.13475	8.3217	8.3336	8.26567
Scamp3	3	24045	10493409	8.13457	8.36716	8.58273	8.62718
Prss23	7	76453	10565456	8.13425	7.77258	6.72488	6.26387
Fbn1	2	14118	10487040	8.13412	8.90639	5.89547	5.34754
Slc25a11	11	67863	10387922	8.13406	8.6791	8.68151	8.64497
Ano6	15	105722	10426479	8.13405	8.95837	9.07929	9.40396
Arl3	19	56350	10468231	8.13238	8.00558	7.96418	8.04471
Edf1	2	59022	10470119	8.13218	8.02645	8.10578	7.47228
Tob1	11	22057	10380381	8.13165	8.50824	6.63986	6.7365
Fkbp8	8	14232	10572408	8.13123	8.29045	7.83301	7.85122
Jtb	3	23922	10493703	8.13089	8.2974	8.18474	8.14789
B230219D22Rik	13	78521	10405535	8.12854	8.01148	8.13563	8.33546
Igfbp4	11	16010	10381096	8.12805	9.36228	6.05718	5.21202
Med21	6	108098	10542750	8.12749	7.37403	7.52596	6.82366
Ube2z	11	268470	10390227	8.12723	8.20248	8.32332	8.10382
Acly	11	104112	10391146	8.12641	8.61832	8.59821	8.93235
Mllt3	4	70122	10514255	8.12541	7.88244	7.67963	7.98808
Glrx5	12	73046	10398085	8.12343	8.05163	8.6513	8.62374
Tspyl2	X	52808	10607346	8.12337	7.96578	8.06625	7.79615
Pla2g4a	1	18783	10358434	8.12309	7.92457	8.82114	8.53981
Fam114a1	5	68303	10522060	8.12204	8.28722	7.29118	7.77738
Bcl2l1	2	12048	10488655	8.12166	7.54407	8.15497	7.62962
Mmachc	4	67096	10515363	8.12106	7.7895	7.29658	7.20552
Nifk	1	67949	10349239	8.12103	7.39849	8.37917	7.88716
Cyba	8	13057	10582303	8.12075	7.88803	7.95804	7.81574
Fam207a	10	108707	10370320	8.12002	7.92635	8.07593	7.7209
Ercc3	18	13872	10454564	8.11971	8.09728	8.11091	7.946
Mrpl36	13	94066	10406026	8.11915	8.42126	8.33689	8.45613
Ocel1	8	77090	10572591	8.11554	7.58626	7.5266	7.49949
Cpt1a	19	12894	10460157	8.11395	9.44607	7.95235	8.73345
Eif2b2	12	217715	10397332	8.11236	7.64589	8.13387	7.88441
Lnpep	17	240028	10448094	8.11177	8.48602	7.20655	7.94252
Ddx3x	X	13205	10598723	8.11072	8.4687	8.6782	8.68153
Iah1	12	67732	10394914	8.11001	8.18106	8.57003	8.05508
Atl3	19	109168	10461078	8.11	8.13305	7.76078	7.86369
Bag6	17	224727	10444719	8.10925	8.40915	8.50872	8.3989
Nolc1	19	70769	10463535	8.10654	7.51255	8.23294	8.01055
Fip1l1	5	66899	10522472	8.10576	8.32371	9.02923	8.52935
Sdf2	11	20316	10379068	8.10551	8.22128	7.96459	8.04748
Selm	11	114679	10373768	8.10494	7.80187	7.49828	7.20892
9130401M01Rik	15	75758	10428744	8.10329	7.81691	8.19818	7.95701
Psmb1	17	19170	10448048	8.10305	8.32799	8.48084	8.44586
Lgals8	13	56048	10407766	8.10275	7.80348	8.28124	8.14316
Ndufa9	6	66108	10548057	8.1022	8.35062	8.16171	8.22594
Larp4b	13	217980	10403428	8.10199	8.00041	8.12582	8.08721
Lman2	13	66890	10409434	8.10176	8.15435	8.48828	8.29442
Chmp2b	16	68942	10440307	8.10172	8.06575	7.76052	7.51112
Fh1	1	14194	10360443	8.10102	8.01455	8.60447	8.37071
Asun	6	71177	10549341	8.1008	7.82296	8.13948	8.12832
Nudc	4	18221	10578019	8.10051	8.34447	8.72427	8.48615
Wdr75	1	73674	10346074	8.09969	7.46708	8.43032	7.70368
Ube2s	7	77891	10585586	8.09898	8.60079	8.93628	8.95865
Pold2	11	18972	10384032	8.09717	7.92766	8.72269	8.32125
Tm9sf2	14	68059	10417147	8.09712	8.28391	8.30962	8.18622
Dazap2	15	23994	10426921	8.09649	8.23159	8.03749	8.29214
Ap2s1	7	232910	10550326	8.09559	8.15671	8.20615	8.50199
Adam15	3	11490	10499560	8.09504	8.15142	7.76989	7.77645
Ankrd40	11	71452	10380384	8.09274	8.29974	8.09664	8.05015
Gtf2a1	12	83602	10401882	8.09025	8.04269	8.68516	8.32983
Gnl2	4	230737	10508019	8.08981	7.55797	7.87347	7.2341
Sbds	5	66711	10534142	8.08852	7.78434	7.86655	7.74275
Ubr2	17	224826	10451495	8.08845	8.18548	8.54668	8.20832
Smurf2	11	66313	10392261	8.08775	8.16334	8.34275	8.08731
Kdelr3	15	105785	10425287	8.0859	8.03432	7.70856	7.83604
Arpc3	5	56378	10525397	8.08582	8.66592	8.62059	9.02329
Smim11	16	68936	10436951	8.08519	8.1512	7.64427	7.84799
Nap1l4	7	17955	10569441	8.08266	8.58642	8.87936	8.85197
Trp53inp2	2	68728	10477644	8.08234	8.448	7.67002	8.29906
Nfat5	8	54446	10575160	8.08103	8.41853	7.71074	7.9054
Ptpra	2	19262	10476163	8.07993	8.34496	8.21242	8.25263
Msl2	9	77853	10588192	8.07938	7.97888	7.97024	8.03815
Aida	1	108909	10569890	8.07906	7.98665	8.32777	8.3439
Pitpnb	5	56305	10524314	8.07603	7.92233	8.53343	8.24791
Supt5	7	20924	10561401	8.07564	8.35277	8.7286	8.28902
Ahnak2	12	100041194	10402783	8.07522	8.24206	8.28741	8.64584
Hbp1	12	73389	10399897	8.07476	8.55233	8.042	8.14693
Dock7	4	67299	10514590	8.0746	8.36698	8.29407	8.60464
Hdgf	3	15191	10493086	8.07413	8.28573	9.04019	8.82392
Traf7	17	224619	10448593	8.07205	8.46432	8.6283	8.67709
Cog4	8	102339	10575512	8.06942	8.53534	8.48679	7.68682
Nenf	1	66208	10361098	8.06844	8.25457	8.38515	8.35383
Zfand5	19	22682	10461991	8.06792	8.07651	7.89178	8.42275
Dguok	6	27369	10545697	8.0679	8.07108	7.84396	8.12081
Ap1m1	8	11767	10572786	8.06709	8.38435	8.03797	8.01311
Cd99l2	X	171486	10604932	8.06342	8.37839	7.56253	7.63318
Itpripl2	7	319622	10567297	8.06196	7.74802	7.75553	8.0003
Atg3	16	67841	10435963	8.06097	7.64756	7.39642	7.27807
Pmpca	2	66865	10470268	8.06072	8.03946	8.55011	8.52715
Ankhd1	18	108857	10454912	8.06011	7.99557	8.11185	8.08407
Med1	11	19014	10390595	8.05889	7.93156	7.92164	7.90528
Cpsf3l	4	71957	10511207	8.0577	7.71883	7.96359	7.79418
Arcn1	9	213827	10592919	8.05726	8.14965	8.14475	8.04979
Chp1	2	56398	10474977	8.05552	8.45883	8.20803	8.6355
Puf60	15	67959	10429739	8.0554	7.99991	8.22077	8.14576
Ccdc86	19	108673	10466104	8.05459	7.67565	8.04673	7.69701
Pmm2	16	54128	10433462	8.05398	8.19345	7.83281	7.43648
Slc25a5	X	11740	10355996	8.05393	8.29482	9.18608	9.19752
Mrps24	11	64660	10383999	8.05296	7.89984	7.85181	7.81933
Notch2	3	18129	10494595	8.05292	8.82604	7.7296	8.42364
Tgfb1	7	21803	10551185	8.04979	7.87594	8.96925	9.22393
Mtmr3	11	74302	10383867	8.04972	7.84405	8.05001	7.82815
Kars	8	85305	10581940	8.04962	7.82554	8.01707	7.92399
Psme4	11	103554	10374934	8.04952	8.37572	7.87603	8.09863
Sc5d	9	235293	10592585	8.04862	7.93173	7.94666	8.37232
Pold4	19	69745	10460392	8.04785	8.35537	8.37485	7.74094
Mettl2	11	52686	10381860	8.04696	7.29964	7.84396	7.42443
Rnft1	11	76892	10379957	8.04607	7.96387	7.68448	8.02922
Ccdc107	4	622404	10504329	8.04403	7.15698	7.98108	7.19821
Urm1	2	68205	10470768	8.04368	8.04595	8.44896	8.21295
Mxra7	11	67622	10393379	8.0435	8.40975	7.26967	7.44835
Npm3	19	18150	10468081	8.04308	7.19928	8.38723	8.19816
Sepw1	7	20364	10560174	8.04297	7.87685	8.75246	8.22288
Slc38a7	8	234595	10580957	8.04203	7.33124	7.18936	6.56954
Nub1	5	53312	10520250	8.04173	7.9437	8.33685	8.19327
Kif5b	18	16573	10457273	8.04019	7.68007	8.07344	7.86059
Yme1l1	2	27377	10469732	8.03895	8.04909	7.97204	8.13697
Eps15	4	13858	10506939	8.03795	8.26753	7.93828	7.85217
Ptpn12	5	19248	10528268	8.03788	7.37123	7.86417	7.56739
Sf3a2	10	20222	10364890	8.03657	7.95639	8.42032	7.99939
Dctd	8	320685	10571752	8.03532	7.25494	7.9947	7.76253
Smo	6	319757	10536917	8.03494	8.35941	8.23143	8.41556
Arhgap35	7	232906	10560282	8.03401	8.38823	8.57049	8.49954
Rwdd4a	8	192174	10571728	8.03269	7.79323	8.34457	7.90158
Fbxl7	15	448987	10427898	8.0326	7.69259	5.79456	5.53295
Plod1	4	18822	10518408	8.0324	8.21281	6.98776	7.01299
Mrc2	11	17534	10381898	8.03194	8.62126	7.04889	7.55006
Smpd1	7	20597	10555946	8.03109	8.34875	7.39667	7.859
Otud4	8	73945	10573027	8.03062	7.62847	8.07795	7.79649
Bid	6	12122	10547531	8.02935	7.47438	7.21773	7.00115
Sh3kbp1	X	58194	10602840	8.02785	8.29858	8.88442	8.74597
Rbmxl1	8	19656	10414256	8.027	8.10311	8.21679	8.43777
Carm1	9	59035	10583676	8.02513	8.02663	8.75418	8.79062
Anxa11	14	11744	10413229	8.02503	7.55545	7.32555	7.32204
Dazap1	10	70248	10364752	8.02336	8.09199	8.34372	8.276
Rbpms	8	19663	10578123	8.02241	8.6016	7.38877	7.63768
Prkaa1	15	105787	10422707	8.02041	8.40999	8.26418	8.47199
Tram2	1	170829	10353438	8.02036	8.20908	7.61052	7.67987
Aco1	4	11428	10503966	8.01937	8.23539	8.22685	8.30897
Atf5	7	107503	10562905	8.01919	7.30052	7.91059	7.69012
2610507B11Rik	11	72503	10379075	8.01872	8.45652	8.25739	8.11286
Lss	10	16987	10364194	8.01779	7.96221	8.4542	8.87786
Gm6710	2	626832	10479176	8.01697	8.00915	7.86854	8.1955
Vars	17	22321	10444605	8.01646	7.26567	8.31091	7.82664
Sipa1l1	12	217692	10397002	8.01598	8.7643	8.90723	8.96466
Atp6v1c1	15	66335	10423805	8.01528	8.04022	8.49962	8.8677
Sec61b	4	66212	10411454	8.01522	7.61605	7.90743	8.10549
Rpl39l	16	68172	10433480	8.01342	7.77859	8.1584	8.23305
Dpysl3	18	22240	10458663	8.01256	8.72639	8.66093	7.68064
Rcl1	19	59028	10462346	8.01204	7.55667	8.00019	7.30158
Fbxw5	2	30839	10470109	8.01123	8.36935	8.12405	8.21478
Klf9	19	16601	10462091	8.00932	7.66856	7.4846	7.7659
Ssbp3	4	72475	10506603	8.00823	8.16739	7.63535	7.46449
Med15	16	94112	10438198	8.00773	8.37962	8.17977	8.01183
Npc1	18	18145	10457508	8.0073	8.34951	9.54479	9.11389
Ech1	7	51798	10551614	8.0056	8.57614	8.29842	8.69258
Cers6	2	241447	10472501	8.00501	7.54792	8.18499	7.68324
Xrn2	2	24128	10476834	8.00496	8.00322	8.20866	8.07579
Cacul1	19	78832	10468816	8.00461	8.07158	7.8552	7.70216
Ddx56	11	52513	10384123	8.00449	7.67175	8.4052	8.03527
Ist1	8	71955	10581625	8.00396	8.35027	7.80884	7.83864
Car13	3	71934	10490903	8.00337	9.06802	8.43104	8.77915
Sec23b	2	27054	10476702	8.00328	7.66983	8.21817	7.88583
Lamc1	1	226519	10358816	8.00326	8.49966	8.1507	8.31378
Acot13	13	66834	10408331	8.00295	8.06533	7.50692	7.83946
Nampt	12	59027	10395259	8.00247	8.02909	9.12791	9.06442
Slc25a12	2	78830	10483604	8.00245	8.28594	7.52956	8.21874
Mrpl20	4	66448	10511149	8.00204	7.98176	8.20228	8.22659
Lamtor5	3	68576	10495201	8.00195	7.82436	7.81167	8.08877
Atn1	6	13498	10547795	8.00161	8.53847	8.40692	8.22104
Ubxn4	1	67812	10349512	8.00128	7.85568	7.90616	7.86429
Acap2	16	78618	10438980	7.99965	8.31354	8.10421	8.412
Col6a2	10	12834	10370180	7.99952	8.28162	6.95945	7.78036
Snrnp200	2	320632	10475718	7.99729	8.17695	8.61642	8.49931
Dennd5a	7	19347	10566846	7.99651	8.58219	8.45175	8.40038
H2afv	11	77605	10384145	7.99427	8.81438	7.8874	8.35518
Trip12	1	14897	10356194	7.99416	8.27056	8.70044	8.75458
Slc20a2	8	20516	10570837	7.99397	7.88965	8.71318	8.49428
Pura	18	19290	10454877	7.99278	7.96144	7.88377	7.93927
Tmem47	X	192216	10600597	7.99212	6.89488	7.16104	6.22938
Hnrnph1	11	59013	10375735	7.99144	8.38687	8.34118	8.37836
Syde1	10	71709	10370510	7.99087	7.28569	7.87015	7.02438
Lrrc8a	2	241296	10470954	7.98967	7.45867	8.18615	7.87811
Fam206a	4	230234	10505109	7.98875	7.70034	8.21562	7.87321
Nup153	13	218210	10408952	7.98836	7.66522	8.02616	7.8556
Sec24d	3	69608	10495830	7.98831	7.98587	8.44165	8.13928
Rps6ka2	17	20112	10441565	7.98659	6.63731	8.53753	7.35833
Sssca1	19	56390	10465215	7.98539	7.85813	8.3651	7.98268
Alg2	4	56737	10512847	7.98331	7.7349	7.99868	7.59762
Pdxk	10	216134	10370497	7.98287	8.4539	8.03633	8.63001
Tmx4	2	52837	10488020	7.98278	8.0337	8.62763	8.78595
Msrb3	10	320183	10372807	7.9811	7.84708	7.10065	7.00349
R3hdm1	1	226412	10349480	7.98078	7.98181	8.34883	8.16284
Nmt1	11	18107	10342577	7.97915	8.36243	8.60902	7.97075
Glb1	9	12091	10589889	7.97818	8.30525	8.17285	8.18208
Coa5	1	76178	10353993	7.97781	7.96885	7.91685	8.01
Nmt2	2	18108	10468929	7.97759	8.26546	9.01794	9.05491
Smurf1	5	75788	10535586	7.97595	7.75821	8.77049	8.52672
Erdr1	Y	170942	10608711	7.97529	7.47975	8.81471	8.51833
Anp32b	4	67628	10504730	7.97524	7.56964	8.42781	8.27369
Lsg1	16	224092	10438959	7.97459	7.89738	8.25295	7.77609
Ssbp2	13	66970	10406551	7.97431	8.07529	7.8181	8.37242
Arfgef1	1	211673	10343099	7.9743	7.2862	7.12723	7.7667
Adsl	15	11564	10425461	7.97409	7.72725	8.73287	8.46771
Drg1	11	13494	10383671	7.97347	7.91725	7.9979	7.88033
Nav1	1	215690	10358091	7.97297	9.10524	7.98709	8.40135
Slc41a2	10	338365	10371321	7.97118	8.48574	7.82749	8.37281
Vamp8	6	22320	10545409	7.97033	8.24853	7.74232	8.1767
Srf	17	20807	10451363	7.97003	7.13114	7.76152	7.58318
Nup62	7	18226	10552740	7.96854	8.12349	8.55645	8.41029
Mtx2	2	53375	10472994	7.96786	7.64078	8.01578	7.94915
Copz2	11	56358	10380699	7.96773	8.04174	7.16005	7.62362
Map3k7	4	26409	10503680	7.96722	8.29271	7.91135	7.98914
Me1	9	17436	10595480	7.96651	7.77951	8.40116	8.22399
Ccdc6	10	76551	10363845	7.96313	8.08324	7.65536	7.25404
Rsph3a	17	66832	10441610	7.96259	8.13955	7.98365	8.02749
Clstn1	4	65945	10510482	7.96006	8.04538	7.59838	7.78179
Ptp4a1	1	19243	10548563	7.96001	8.09489	8.38872	8.25749
Nfatc3	8	18021	10574962	7.95947	8.07013	7.67474	7.59715
Vps36	8	70160	10570771	7.95927	8.13799	7.8399	7.79729
Antxr1	6	69538	10545974	7.95904	8.75557	7.9505	8.63192
Acot7	4	70025	10510687	7.95837	8.33776	8.60069	8.20829
Stk16	1	20872	10347552	7.95742	7.90663	8.12263	8.25243
Slc35a4	18	67843	10521830	7.95646	8.24547	8.04466	8.30985
Wdr48	9	67561	10590191	7.95513	8.23554	8.39279	8.34145
Cul1	6	26965	10537882	7.95492	7.9117	8.1198	8.03908
Vezf1	11	22344	10380219	7.95345	7.89699	8.13368	8.1997
Gpx1	9	14775	10588899	7.9527	7.59998	8.18091	8.07288
Tcf12	9	21406	10594879	7.95205	7.77345	8.70639	8.92204
Eif5	12	217869	10342839	7.95164	6.92721	8.56386	7.50058
Npepps	11	19155	10390381	7.95047	8.98002	8.66127	8.97879
Lats1	10	16798	10361660	7.94853	7.99255	8.27197	8.18056
Tapbp	17	21356	10444068	7.94847	8.67457	7.58999	8.33522
Guk1	11	14923	10386359	7.94529	7.70536	7.75995	7.41934
Tpra1	6	24100	10539907	7.94503	7.86348	7.57206	7.53943
Osr1	12	23967	10394534	7.94354	8.25289	9.03288	8.76966
Zfhx4	3	80892	10490777	7.94284	8.3193	7.87017	7.46972
Coro1c	5	23790	10532753	7.94119	8.47775	8.94601	9.00873
Oxa1l	14	69089	10415030	7.94034	7.99899	7.90869	7.66217
Tbcd	11	108903	10383575	7.93844	8.26148	7.5306	7.6019
Upf3a	8	67031	10570418	7.93775	7.71464	7.82032	7.71448
Wdr36	18	225348	10454606	7.93766	7.23236	7.85262	7.49346
Ranbp2	10	19386	10363281	7.93753	7.5709	7.4907	7.33503
Glis2	16	83396	10433264	7.93699	7.22402	7.01876	6.68937
Fnip1	11	216742	10376144	7.93616	8.0314	7.93853	8.00107
Slurp1	15	57277	10429500	7.93513	8.67103	5.08818	4.469
Cnot2	10	72068	10372534	7.93327	7.97807	7.77926	7.58331
Setd8	5	67956	10525733	7.93283	7.5346	8.38928	8.24222
Arhgap21	2	71435	10480381	7.93243	7.66032	7.72573	7.50307
Cds2	2	110911	10476326	7.93235	8.62518	8.19417	8.28761
Sumo1	1	22218	10490078	7.93006	7.64266	7.85248	7.87039
Nsf	11	18195	10391963	7.92957	8.12138	7.97435	7.85711
Clk3	9	102414	10593988	7.92913	7.90844	8.03214	7.80732
Pank2	2	74450	10476287	7.92855	8.34125	8.23383	8.57545
Bcl10	3	12042	10496737	7.92624	7.66233	8.34597	7.75479
Far1	7	67420	10556491	7.92239	7.95003	7.896	8.26983
Lonp2	8	66887	10573675	7.92204	7.96153	7.493	7.41864
Hnrnpm	17	76936	10450006	7.9209	8.04795	7.97192	7.88655
Pdia5	16	72599	10439218	7.92081	8.2059	7.14878	7.42584
Lztr1	16	66863	10434029	7.91982	7.79685	7.48309	7.0538
Prcp	7	72461	10554945	7.91952	8.32609	7.28761	7.5883
Tmem147	7	69804	10562096	7.91857	7.88681	8.4179	8.31302
Wbscr22	5	66138	10534405	7.91812	7.5511	8.09446	7.96606
Otud6b	4	72201	10511661	7.91596	7.76765	8.04343	7.77545
Vmn1r88	7	100312474	10550098	7.91383	7.27402	8.03305	7.79267
Pigu	2	228812	10488830	7.91321	8.0573	8.38295	8.28285
Sirpa	2	19261	10476021	7.91244	8.23318	7.82973	7.98956
Prmt3	7	71974	10553413	7.91098	7.30744	8.33082	7.99559
Hnrnpa2b1	6	53379	10544720	7.90787	8.16395	7.82421	8.08994
Uso1	5	56041	10523206	7.90718	7.59083	8.29171	7.66754
Sp3	2	20687	10483633	7.90701	7.69119	7.82733	8.11567
Kctd20	17	66989	10443449	7.90681	7.63217	7.30348	7.26334
Cyb5b	8	66427	10575153	7.90625	8.04913	7.33923	7.31808
Malsu1	6	75593	10538201	7.90564	8.11206	7.81568	7.77081
Senp6	9	215351	10587419	7.90456	7.65744	8.1484	7.9169
Rarg	15	19411	10432972	7.90365	7.6045	8.13701	8.56529
Stom	2	13830	10482030	7.90333	7.99184	8.07028	8.29952
Med13l	5	76199	10524983	7.90242	7.92431	8.4	8.28355
G3bp1	11	27041	10376230	7.89909	7.73742	8.06918	7.94812
Pak1ip1	13	68083	10404717	7.89798	7.58114	7.85613	7.74233
Manbal	2	69161	10477966	7.89773	7.47798	8.15566	7.78623
Zfp330	8	30932	10579969	7.89714	7.35096	7.97617	7.37434
D6Wsu163e	6	28040	10542006	7.89583	7.09136	7.3039	6.87983
Arnt	3	11863	10494238	7.89455	8.55526	8.39628	8.44318
Mvb12a	8	73711	10572637	7.89414	7.86735	7.68434	7.63149
Ift46	9	76568	10584803	7.89389	8.17081	7.9003	7.99929
Hagh	17	14651	10442616	7.89385	8.22058	8.27788	7.80614
Nagk	6	56174	10539472	7.89298	7.80694	7.0063	7.34634
Psmd11	11	69077	10379467	7.89281	7.82239	8.43075	8.37901
Nf1	11	18015	10379262	7.89232	8.2359	8.17196	8.59512
Mta1	12	116870	10398972	7.89025	7.81337	8.62129	8.43059
Clip3	7	76686	10551852	7.89006	8.26914	8.50661	8.69798
Lpcat3	6	14792	10541695	7.88886	8.39277	8.10384	8.58132
Gnai3	3	14679	10501265	7.8879	7.73543	7.6558	7.80829
Arhgef2	3	16800	10493267	7.88685	7.16763	8.06762	7.48329
Abcf2	5	27407	10528648	7.88629	8.25367	8.77658	8.43357
Cfdp1	8	23837	10581902	7.88327	7.84441	8.10785	7.91079
Tgfbi	13	21810	10405587	7.88309	9.51042	8.96178	9.66834
Usp9x	X	22284	10598678	7.88229	7.99883	8.61483	8.8112
Aven	2	74268	10474596	7.88068	7.84514	8.42841	8.12532
Vps26a	10	30930	10369604	7.88004	7.70972	7.33576	7.29007
Tmem209	6	72649	10543709	7.88	7.61482	7.6773	7.47138
Plin3	17	66905	10452030	7.87961	8.21712	7.91352	8.08708
Ccdc71	9	72454	10588936	7.87918	7.63011	7.99224	7.78403
Gtpbp4	13	69237	10407543	7.8784	7.2574	8.25441	7.649
Ilf3	9	16201	10583610	7.87811	7.86369	8.32624	8.09961
Tmx1	12	72736	10396161	7.876	8.08877	8.47616	8.617
Cpne2	8	234577	10574166	7.87513	8.61456	7.95805	7.98926
Ptprk	10	19272	10362314	7.87377	8.8155	7.69878	8.03024
Adamtsl5	10	66548	10370798	7.872	7.62666	6.86582	6.91832
Cth	3	107869	10503023	7.87199	4.90775	6.66274	4.89841
Gmds	13	218138	10408531	7.87146	7.72915	7.52378	7.40697
Map3k3	11	26406	10382028	7.87121	7.83493	7.91102	7.60897
Ufsp2	8	192169	10571621	7.87024	8.09153	7.5719	7.16836
Nufip1	14	27275	10416510	7.87019	7.59519	7.87469	7.73861
Aqr	2	11834	10485989	7.86997	8.06968	8.55984	8.59934
Crbn	6	58799	10546775	7.86967	7.75247	7.25579	7.33681
Lxn	3	17035	10498576	7.86965	8.57103	8.41281	8.54841
Reep3	10	28193	10369761	7.86893	7.88999	8.06306	8.25588
Nedd8	14	18002	10420089	7.86864	7.9785	7.72612	8.00991
Aftph	11	216549	10384555	7.86747	7.45474	8.08296	7.70899
Fnbp1	2	14269	10481540	7.86727	7.54223	7.30012	7.28366
Bckdk	7	12041	10557816	7.86709	7.82667	7.98387	7.93844
Ndufab1	7	102634451	10567657	7.86675	7.93816	8.12284	8.18895
Mrpl23	7	19935	10483786	7.86629	8.09957	8.40506	8.46228
Bak1	17	12018	10449303	7.86524	8.14108	7.70825	8.10951
Thoc5	11	107829	10373964	7.864	7.83258	8.05596	7.99922
Irf2bp2	8	270110	10582811	7.86326	7.54622	7.69303	7.69481
Rad23a	8	19358	10580210	7.86182	7.63389	7.54042	7.569
Cln6	9	76524	10586110	7.8617	8.35183	8.27938	8.34928
Reep5	18	13476	10458090	7.86036	7.85261	7.98554	8.05658
Colgalt1	8	234407	10572679	7.85801	8.11265	7.56234	7.84909
Psmc1	12	19179	10397741	7.85739	7.70552	8.42081	8.32693
Nr2c2ap	8	75692	10572290	7.85665	7.44089	8.01754	7.53279
Lrpap1	5	16976	10529445	7.85616	8.61894	8.97776	8.93212
Pds5a	5	71521	10530225	7.85578	7.88463	8.37281	8.35677
Tubb4b	2	227613	10480628	7.85496	7.98538	8.6735	8.64754
Clptm1l	13	218335	10406067	7.8549	7.79347	8.15276	7.81859
Acsl5	19	433256	10464045	7.85411	8.37278	7.46558	7.59521
Hmgn2	4	15331	10403108	7.85365	8.3153	9.06603	9.4908
Znhit1	5	70103	10534654	7.85351	7.98044	7.97208	8.47996
Stmn1	4	16765	10508986	7.8535	9.44037	8.97204	9.11635
Coq9	8	67914	10574232	7.85282	7.95214	7.53532	7.35468
Tagln2	1	21346	10351825	7.85256	8.10496	8.96869	8.83604
Hars	18	15115	10458398	7.85246	7.46175	8.13418	8.11633
Nfil3	13	18030	10409278	7.85175	6.68654	7.64884	6.53079
Cdk1	10	12534	10369815	7.85053	9.30709	8.94004	9.45342
Kif2a	13	16563	10412011	7.85039	7.66792	8.17271	8.23077
Stub1	17	56424	10449051	7.85004	8.09363	8.31134	8.31504
Arid1b	17	239985	10441400	7.84855	8.04655	7.67247	7.70011
Lamb2	9	16779	10588942	7.84765	8.31188	7.30451	6.8598
Cbfb	8	12400	10574632	7.84653	7.77408	7.95955	7.78899
Med6	12	69792	10401335	7.84651	7.93444	8.48578	8.70472
Cab39l	14	69008	10415678	7.84573	8.40416	7.18813	7.08703
Eci1	17	13177	10442445	7.84517	7.6771	7.79277	7.64321
Sap130	18	269003	10454447	7.84492	8.05754	8.1759	8.00202
Fxr2	11	23879	10377569	7.84305	7.84939	8.2925	8.13261
Ccnk	12	12454	10398195	7.8427	7.959	8.54164	8.51343
Cdc73	1	214498	10358359	7.84233	7.4366	7.66873	7.51168
Rnasek	11	52898	10387816	7.84117	8.25345	8.62745	8.96522
Rbm22	18	66810	10455989	7.84009	7.7562	7.89694	7.68896
Eif1a	18	13664	10455533	7.83777	6.88377	7.24221	6.84669
Ascc3	10	77987	10363007	7.83568	7.19315	7.6638	7.24155
Stau2	1	29819	10353272	7.83476	7.34657	8.20856	7.40763
1700021F05Rik	10	67851	10368930	7.83312	7.43781	7.95022	7.76349
Gna12	5	14673	10535273	7.83306	7.98256	8.72327	8.37902
Ank2	3	109676	10501971	7.83207	7.00242	7.01988	6.37011
Dpp8	9	74388	10586284	7.83196	8.06392	8.3561	8.59564
Akr1b8	6	14187	10537146	7.83123	8.23624	8.47923	8.70983
Glcci1	6	170772	10446334	7.83083	8.20787	7.59038	7.37552
Ccm2	11	216527	10374185	7.83007	7.25384	7.80311	7.67324
Utp11l	4	67205	10516229	7.82998	7.36087	7.99746	7.56819
Ppp3cb	14	19056	10417895	7.82977	7.60523	7.86927	7.81147
Psmd10	X	53380	10607004	7.82971	8.76894	8.0551	8.25166
Gnl3	14	30877	10418480	7.82793	7.25552	8.15813	7.69177
Pgs1	11	74451	10383012	7.82718	8.08749	7.99229	8.15498
l7Rn6	7	67669	10565479	7.82663	7.83372	8.03325	7.83178
Pi4kb	3	107650	10494137	7.82569	7.8387	7.84047	7.85561
Smyd5	6	232187	10539592	7.82522	7.33435	7.91172	7.64398
Stk24	14	223255	10422396	7.82491	7.80016	7.42367	7.76072
Pja2	17	224938	10447490	7.8243	7.97899	8.03678	7.6912
Htra2	6	64704	10545629	7.82429	7.22714	7.79612	7.88715
Wwc2	8	52357	10578623	7.8242	7.60481	7.12157	6.7811
Vamp2	11	22318	10377431	7.824	8.28968	8.25792	8.43586
Adamts1	16	11504	10440522	7.82298	7.66767	8.68271	7.65033
Sympk	7	68188	10550531	7.82237	7.97233	8.65754	8.48714
Prpf19	19	28000	10461568	7.82087	7.97871	8.09375	8.10845
Maged1	X	94275	10605766	7.82043	8.78449	9.20153	9.74015
Chmp1a	8	234852	10582474	7.82	8.34362	7.46941	7.51302
Psmg2	18	107047	10456414	7.8193	7.37119	7.64606	7.58108
Selt	3	69227	10492220	7.81883	7.61754	8.09585	7.75881
Thrap3	4	230753	10516296	7.8173	7.69639	7.94114	7.63043
Gstm5	3	14866	10495243	7.81707	8.01267	7.17701	7.76782
Gchfr	2	320415	10474915	7.81694	8.41479	7.37785	7.74542
9930111J21Rik2	11	245240	10385513	7.81566	6.14294	3.92635	3.54595
Bnip3	7	12176	10414269	7.81438	8.20365	9.29545	8.72373
Ncdn	4	26562	10516427	7.81398	7.65271	8.10014	7.67145
Dap3	3	65111	10499454	7.8134	8.01632	8.41164	8.43763
B4galt5	2	56336	10489891	7.81335	8.84081	9.26731	10.3838
Gla	X	11605	10606714	7.81232	9.21583	8.96945	9.9047
Mrpl12	11	56282	10383389	7.81118	7.73848	8.1495	8.08086
Pam16	16	66449	10437392	7.81061	7.53234	7.70368	7.59479
Pacs2	12	217893	10398936	7.8103	8.6023	7.95218	8.19269
Nop58	1	55989	10346634	7.80869	6.85876	7.90088	7.11377
Suz12	11	52615	10379346	7.80854	7.82702	7.96226	8.0833
Mrps23	11	64656	10380238	7.80814	7.74361	7.62226	7.53635
Crkl	16	12929	10434003	7.80743	7.65075	7.57725	7.28384
Fbxo11	17	225055	10453461	7.80693	7.72257	7.72703	7.66836
AI413582	17	106672	10449356	7.80605	7.2616	7.101	7.88936
Eif3j1	2	78655	10458680	7.80553	7.1476	7.72182	7.65275
Aph1a	3	226548	10359428	7.80546	8.03348	8.21325	8.19169
Luc7l2	6	192196	10537397	7.80435	7.69402	7.69865	7.86254
Lmf1	17	76483	10442816	7.80334	7.82533	7.99369	7.67197
[truncated: 15,670 more rows]
