# Supplementary material for: Protein Kinase A Activation Promotes Cancer Cell Resistance to Glucose Starvation and Anoikis
Source: PLoS Genet. 2016 Mar 15;12(3):e1005931. doi: 10.1371/journal.pgen.1005931 (PMC4792400; doi:10.1371/journal.pgen.1005931)
Supplement: S4 Table — Transcriptional and proteomic data have been mapped in the 202 KEGG pathways (metabolic and signaling). (XLS) [file pgen.1005931.s020.xls]

## Sheet: Description
S4 Table. Genes and proteins identified in our study and used for the Gene set enrichment analysis.
Transcriptional and proteomic data have been mapped in the 202 KEGG pathways (metabolic and signaling)

## Sheet: geneset-mapping
Pathway	Type	Entrez gene ID	geneName	Affymetrix probe ID	Transcript N	Transcript N+F	Transcript T	Transcript T+F	Protein Spot ID	Protein N	Protein N+F	Protein T	Protein T+F
mmu00010 Glycolysis / Gluconeogenesis	Metabolic	11522	Adh1	10496438	3.0434	2.89142	3.29246	3.57261
mmu00010 Glycolysis / Gluconeogenesis	Metabolic	11529	Adh7	10496425	7.41441	6.0732	7.17393	6.74426
mmu00010 Glycolysis / Gluconeogenesis	Metabolic	11532	Adh5	10496475	7.73384	7.50657	8.15978	8.03709
mmu00010 Glycolysis / Gluconeogenesis	Metabolic	11669	Aldh2	10533345	7.76464	8.14919	7.3446	7.51305
mmu00010 Glycolysis / Gluconeogenesis	Metabolic	11671	Aldh3a2	10386652	7.03668	6.96349	6.97675	6.88067
mmu00010 Glycolysis / Gluconeogenesis	Metabolic	11674	Aldoa						2451	0.691569	0.897691	1.42226	1.37207
mmu00010 Glycolysis / Gluconeogenesis	Metabolic	12183	Bpgm	10537179	3.74218	4.44301	4.00599	3.96335
mmu00010 Glycolysis / Gluconeogenesis	Metabolic	13382	Dld	10399825	6.95638	6.41993	7.29278	7.10214	2468	1.09694	1.05264	1.14929	0.991422
mmu00010 Glycolysis / Gluconeogenesis	Metabolic	13806	Eno1	10473240	11.2424	11.6832	11.7575	11.6614	2440	0.853084	0.908879	1.13475	1.0895
mmu00010 Glycolysis / Gluconeogenesis	Metabolic	13807	Eno2	10547807	4.22609	4.84335	7.61866	7.24774
mmu00010 Glycolysis / Gluconeogenesis	Metabolic	14120	Fbp2	10409999	2.70534	2.80507	2.59062	2.55482
mmu00010 Glycolysis / Gluconeogenesis	Metabolic	14121	Fbp1	10410007	2.60132	2.44045	2.48272	2.3956
mmu00010 Glycolysis / Gluconeogenesis	Metabolic	14377	G6pc	10381387	2.84743	2.62997	2.69494	2.83621
mmu00010 Glycolysis / Gluconeogenesis	Metabolic	14378	G6pc2	10472531	2.63296	2.47469	2.45484	2.55341
mmu00010 Glycolysis / Gluconeogenesis	Metabolic	14433	Gapdh	10414431	10.8677	11.2616	11.3637	11.4211	2483	0.827337	1.08087	1.25519	1.3079
mmu00010 Glycolysis / Gluconeogenesis	Metabolic	14447	Gapdhs	10562105	2.74889	2.72978	2.90362	2.95904
mmu00010 Glycolysis / Gluconeogenesis	Metabolic	14751	Gpi1	10562360	10.9746	11.0793	11.4728	11.4054
mmu00010 Glycolysis / Gluconeogenesis	Metabolic	15275	Hk1	10369541	6.83656	7.88379	7.28736	7.32415
mmu00010 Glycolysis / Gluconeogenesis	Metabolic	15277	Hk2	10545588	7.30739	7.13619	7.58815	7.0678
mmu00010 Glycolysis / Gluconeogenesis	Metabolic	16828	Ldha	10553301	9.4769	10.1003	10.5301	10.3731	2460	0.818048	1.08287	1.22764	1.17657
mmu00010 Glycolysis / Gluconeogenesis	Metabolic	16832	Ldhb	10462035	6.11717	6.84177	6.22804	6.96721
mmu00010 Glycolysis / Gluconeogenesis	Metabolic	16833	Ldhc	10553309	2.47443	2.43026	2.46583	2.50902
mmu00010 Glycolysis / Gluconeogenesis	Metabolic	17330	Minpp1	10515156	5.64174	5.83197	5.92411	5.71972
mmu00010 Glycolysis / Gluconeogenesis	Metabolic	18534	Pck1	10479047	3.09283	2.92333	2.88322	2.97637
mmu00010 Glycolysis / Gluconeogenesis	Metabolic	18597	Pdha1	10607587	8.94484	8.81441	8.50199	8.31238
mmu00010 Glycolysis / Gluconeogenesis	Metabolic	18598	Pdha2	10502446	2.38268	2.46127	2.44416	2.49163
mmu00010 Glycolysis / Gluconeogenesis	Metabolic	18641	Pfkl	10370376	7.06336	7.9666	8.93217	8.36828
mmu00010 Glycolysis / Gluconeogenesis	Metabolic	18648	Pgam1	10463168	9.43447	9.91923	10.0925	10.101	2010	0.959294	1.10468	1.2218	1.31585
mmu00010 Glycolysis / Gluconeogenesis	Metabolic	18655	Pgk1	10601390	10.7667	11.5096	11.9763	11.7947	2450	0.728215	0.994832	1.42502	1.28874
mmu00010 Glycolysis / Gluconeogenesis	Metabolic	18663	Pgk2	10450923	2.6964	2.7241	2.67748	2.72484
mmu00010 Glycolysis / Gluconeogenesis	Metabolic	18746	Pkm	10585932	9.77438	10.4145	10.7668	10.8723	1119	0.685797	1.03248	1.38759	1.55496
mmu00010 Glycolysis / Gluconeogenesis	Metabolic	18770	Pklr	10493382	3.01918	3.05381	2.97934	2.94016
mmu00010 Glycolysis / Gluconeogenesis	Metabolic	21991	Tpi1	10547830	9.3216	10.1151	10.5144	10.2338
mmu00010 Glycolysis / Gluconeogenesis	Metabolic	26876	Adh4	10496466	2.72717	2.53416	2.55478	2.6303
mmu00010 Glycolysis / Gluconeogenesis	Metabolic	56012	Pgam2	10384015	2.76311	2.92572	2.73716	2.81478
mmu00010 Glycolysis / Gluconeogenesis	Metabolic	56421	Pfkp	10407481	5.90246	6.00152	4.58586	4.03418
mmu00010 Glycolysis / Gluconeogenesis	Metabolic	56752	Aldh9a1	10351414	7.26911	7.43798	7.99023	8.26655
mmu00010 Glycolysis / Gluconeogenesis	Metabolic	56847	Aldh1a3	10564417	3.54917	3.53565	3.31125	3.50557
mmu00010 Glycolysis / Gluconeogenesis	Metabolic	58810	Akr1a1	10515352	11.5831	11.6457	11.4963	11.4928
mmu00010 Glycolysis / Gluconeogenesis	Metabolic	60525	Acss2	10477649	5.18838	5.13831	5.47014	6.47975
mmu00010 Glycolysis / Gluconeogenesis	Metabolic	66681	Pgm1	10522009	7.02597	7.23898	8.00349	8.08185
mmu00010 Glycolysis / Gluconeogenesis	Metabolic	67689	Aldh3b1	10464560	6.33261	7.29026	4.79144	5.06871
mmu00010 Glycolysis / Gluconeogenesis	Metabolic	68263	Pdhb	10417538	5.29247	4.91852	5.16977	5.03455
mmu00010 Glycolysis / Gluconeogenesis	Metabolic	68401	G6pc3	10381539	6.7844	7.01272	7.2526	7.1621
mmu00010 Glycolysis / Gluconeogenesis	Metabolic	68738	Acss1	10488482	2.91308	2.88872	2.78073	2.89981
mmu00010 Glycolysis / Gluconeogenesis	Metabolic	72141	Adpgk	10585860	6.32802	6.10166	6.60498	6.35354
mmu00010 Glycolysis / Gluconeogenesis	Metabolic	72157	Pgm2	10506188	7.62963	8.4554	8.65153	8.56182
mmu00010 Glycolysis / Gluconeogenesis	Metabolic	72535	Aldh1b1	10504606	2.98173	2.73623	2.78571	2.89449
mmu00010 Glycolysis / Gluconeogenesis	Metabolic	73458	1700055N04Rik	10460255	7.47212	7.68366	6.1181	6.60393
mmu00010 Glycolysis / Gluconeogenesis	Metabolic	74551	Pck2	10415248	7.56623	5.99932	7.25365	6.32285
mmu00010 Glycolysis / Gluconeogenesis	Metabolic	103988	Gck	10384051	2.70434	2.58729	2.56132	2.56713
mmu00010 Glycolysis / Gluconeogenesis	Metabolic	106557	Ldhal6b	10447557	2.64728	2.86311	2.95997	2.68765
mmu00010 Glycolysis / Gluconeogenesis	Metabolic	110695	Aldh7a1	10458960	6.88618	6.96277	6.78342	6.71079
mmu00010 Glycolysis / Gluconeogenesis	Metabolic	212032	Hk3	10409376	2.66935	2.63765	2.74485	2.52422
mmu00010 Glycolysis / Gluconeogenesis	Metabolic	216019	Hkdc1	10369567	2.74207	2.63977	2.67197	2.6005
mmu00010 Glycolysis / Gluconeogenesis	Metabolic	230163	Aldob	10512904	2.73925	2.66742	2.88647	2.77205
mmu00010 Glycolysis / Gluconeogenesis	Metabolic	235339	Dlat	10593367	7.17126	7.21548	7.54554	7.8032
mmu00010 Glycolysis / Gluconeogenesis	Metabolic	319625	Galm	10447084	4.05309	4.80555	6.092	6.52826
mmu00010 Glycolysis / Gluconeogenesis	Metabolic	353204	Aldoart1	10513912	3.35007	3.34926	3.50725	3.49381
mmu00010 Glycolysis / Gluconeogenesis	Metabolic	621603	Aldh3b2	10460259	3.25058	3.3484	3.31272	3.31333
mmu00020 Citrate cycle (TCA cycle)	Metabolic	11428	Aco1	10503966	8.01937	8.23539	8.22685	8.30897
mmu00020 Citrate cycle (TCA cycle)	Metabolic	11429	Aco2	10425611	9.78824	10.0871	10.1832	10.4165
mmu00020 Citrate cycle (TCA cycle)	Metabolic	12974	Cs	10367292	9.71329	9.96605	9.95633	10.1306
mmu00020 Citrate cycle (TCA cycle)	Metabolic	13382	Dld	10399825	6.95638	6.41993	7.29278	7.10214	2468	1.09694	1.05264	1.14929	0.991422
mmu00020 Citrate cycle (TCA cycle)	Metabolic	14194	Fh1	10360443	8.10102	8.01455	8.60447	8.37071
mmu00020 Citrate cycle (TCA cycle)	Metabolic	15929	Idh3g	10605090	10.3597	10.5437	10.5442	10.4257
mmu00020 Citrate cycle (TCA cycle)	Metabolic	17448	Mdh2	10526381	10.4086	10.5553	11.0424	11.0516
mmu00020 Citrate cycle (TCA cycle)	Metabolic	17449	Mdh1	10384603	8.62281	8.90507	8.82645	8.9403
mmu00020 Citrate cycle (TCA cycle)	Metabolic	18293	Ogdh	10374119	7.72268	8.33315	7.69211	7.9575
mmu00020 Citrate cycle (TCA cycle)	Metabolic	18534	Pck1	10479047	3.09283	2.92333	2.88322	2.97637
mmu00020 Citrate cycle (TCA cycle)	Metabolic	18563	Pcx	10460400	5.44711	6.68985	4.54728	4.79966
mmu00020 Citrate cycle (TCA cycle)	Metabolic	18597	Pdha1	10607587	8.94484	8.81441	8.50199	8.31238
mmu00020 Citrate cycle (TCA cycle)	Metabolic	18598	Pdha2	10502446	2.38268	2.46127	2.44416	2.49163
mmu00020 Citrate cycle (TCA cycle)	Metabolic	20916	Sucla2	10416379	6.6821	6.95556	6.71927	6.97853
mmu00020 Citrate cycle (TCA cycle)	Metabolic	20917	Suclg2	10607497	7.2781	7.53222	8.36465	8.32861
mmu00020 Citrate cycle (TCA cycle)	Metabolic	56451	Suclg1	10539159	7.73717	7.95705	7.6962	8.0837
mmu00020 Citrate cycle (TCA cycle)	Metabolic	66052	Sdhc	10360046	8.48679	8.70089	8.69659	8.96219
mmu00020 Citrate cycle (TCA cycle)	Metabolic	66925	Sdhd	10593356	7.06812	7.27652	7.56846	8.008
mmu00020 Citrate cycle (TCA cycle)	Metabolic	66945	Sdha	10410625	8.93562	9.19794	9.00542	9.21295
mmu00020 Citrate cycle (TCA cycle)	Metabolic	67680	Sdhb	10509858	8.26854	8.32096	8.62077	8.88614
mmu00020 Citrate cycle (TCA cycle)	Metabolic	67834	Idh3a	10585417	6.92233	6.88614	7.66734	7.72394
mmu00020 Citrate cycle (TCA cycle)	Metabolic	68263	Pdhb	10417538	5.29247	4.91852	5.16977	5.03455
mmu00020 Citrate cycle (TCA cycle)	Metabolic	71832	Csl	10372116	3.15351	3.24895	3.09858	3.27879
mmu00020 Citrate cycle (TCA cycle)	Metabolic	74551	Pck2	10415248	7.56623	5.99932	7.25365	6.32285
mmu00020 Citrate cycle (TCA cycle)	Metabolic	78920	Dlst	10397311	8.1843	8.25859	8.58366	8.6462
mmu00020 Citrate cycle (TCA cycle)	Metabolic	104112	Acly	10391146	8.12641	8.61832	8.59821	8.93235	418	0.648185	0.870228	1.22531	1.5081
mmu00020 Citrate cycle (TCA cycle)	Metabolic	170718	Idh3b	10487629	9.35149	9.59534	9.80346	9.81913
mmu00020 Citrate cycle (TCA cycle)	Metabolic	235339	Dlat	10593367	7.17126	7.21548	7.54554	7.8032
mmu00020 Citrate cycle (TCA cycle)	Metabolic	239017	Ogdhl	10413874	6.04624	6.88033	6.69116	6.95693
mmu00020 Citrate cycle (TCA cycle)	Metabolic	243996	4933405O20Rik	10553471	2.56703	2.50041	2.48468	2.52418
mmu00020 Citrate cycle (TCA cycle)	Metabolic	269951	Idh2	10564857	8.45328	8.92692	9.79577	9.78145	2487	0.872286	0.729763	1.18994	1.06643
mmu00030 Pentose phosphate pathway	Metabolic	11674	Aldoa						2451	0.691569	0.897691	1.42226	1.37207
mmu00030 Pentose phosphate pathway	Metabolic	14120	Fbp2	10409999	2.70534	2.80507	2.59062	2.55482
mmu00030 Pentose phosphate pathway	Metabolic	14121	Fbp1	10410007	2.60132	2.44045	2.48272	2.3956
mmu00030 Pentose phosphate pathway	Metabolic	14380	G6pd2	10521984	6.31973	6.54667	5.92235	6.11913
mmu00030 Pentose phosphate pathway	Metabolic	14381	G6pdx	10605338	9.65684	10.3235	9.68379	9.90834
mmu00030 Pentose phosphate pathway	Metabolic	14751	Gpi1	10562360	10.9746	11.0793	11.4728	11.4054
mmu00030 Pentose phosphate pathway	Metabolic	18641	Pfkl	10370376	7.06336	7.9666	8.93217	8.36828
mmu00030 Pentose phosphate pathway	Metabolic	19139	Prps1	10602062	7.74161	7.31587	8.16204	7.74507
mmu00030 Pentose phosphate pathway	Metabolic	19733	Rgn	10598863	2.40108	2.47712	2.3785	2.40395
mmu00030 Pentose phosphate pathway	Metabolic	19895	Rpia	10545255	4.90299	4.73005	5.17548	5.16871
mmu00030 Pentose phosphate pathway	Metabolic	21351	Taldo1	10558903	7.17084	7.4673	7.71131	7.58646
mmu00030 Pentose phosphate pathway	Metabolic	21881	Tkt	10413542	8.35727	8.4882	8.32981	8.38953
mmu00030 Pentose phosphate pathway	Metabolic	56421	Pfkp	10407481	5.90246	6.00152	4.58586	4.03418
mmu00030 Pentose phosphate pathway	Metabolic	66171	Pgls	10572663	6.30527	6.49039	6.59229	6.47887
mmu00030 Pentose phosphate pathway	Metabolic	66681	Pgm1	10522009	7.02597	7.23898	8.00349	8.08185
mmu00030 Pentose phosphate pathway	Metabolic	71336	Rbks	10529226	3.51468	3.43451	3.25231	3.3544
mmu00030 Pentose phosphate pathway	Metabolic	72157	Pgm2	10506188	7.62963	8.4554	8.65153	8.56182
mmu00030 Pentose phosphate pathway	Metabolic	75456	Prps1l1	10395324	2.9045	2.56551	2.49846	2.67635
mmu00030 Pentose phosphate pathway	Metabolic	83553	Tktl1	10600326	2.49463	2.45111	2.42673	2.51296
mmu00030 Pentose phosphate pathway	Metabolic	100198	H6pd	10518743	5.63727	6.07997	5.82743	6.13744
mmu00030 Pentose phosphate pathway	Metabolic	110208	Pgd	10518570	9.31905	9.96883	9.3619	9.48475
mmu00030 Pentose phosphate pathway	Metabolic	110639	Prps2	10607877	7.19553	7.48839	6.85012	6.92685
mmu00030 Pentose phosphate pathway	Metabolic	230163	Aldob	10512904	2.73925	2.66742	2.88647	2.77205
mmu00030 Pentose phosphate pathway	Metabolic	232449	Dera	10542460	5.92486	6.32342	6.73088	6.77069
mmu00030 Pentose phosphate pathway	Metabolic	353204	Aldoart1	10513912	3.35007	3.34926	3.50725	3.49381
mmu00040 Pentose and glucuronate interconversions	Metabolic	11669	Aldh2	10533345	7.76464	8.14919	7.3446	7.51305
mmu00040 Pentose and glucuronate interconversions	Metabolic	11671	Aldh3a2	10386652	7.03668	6.96349	6.97675	6.88067
mmu00040 Pentose and glucuronate interconversions	Metabolic	11677	Akr1b3	10385236	9.52826	10.6027	9.79761	9.99557
mmu00040 Pentose and glucuronate interconversions	Metabolic	11997	Akr1b7	10537169	3.3745	3.13145	3.51662	3.36655
mmu00040 Pentose and glucuronate interconversions	Metabolic	14187	Akr1b8	10537146	7.83123	8.23624	8.47923	8.70983
mmu00040 Pentose and glucuronate interconversions	Metabolic	16591	Kl	10527870	2.46291	2.63672	2.54877	2.73548
mmu00040 Pentose and glucuronate interconversions	Metabolic	20322	Sord	10475437	7.6167	8.737	8.02286	8.33759
mmu00040 Pentose and glucuronate interconversions	Metabolic	22235	Ugdh	10530201	9.84855	10.0883	9.40478	9.84398
mmu00040 Pentose and glucuronate interconversions	Metabolic	22238	Ugt2b5	10531057	2.47669	2.35491	2.30645	2.35554
mmu00040 Pentose and glucuronate interconversions	Metabolic	58810	Akr1a1	10515352	11.5831	11.6457	11.4963	11.4928
mmu00040 Pentose and glucuronate interconversions	Metabolic	67880	Dcxr	10393926	7.08028	7.00269	6.8536	7.10675
mmu00040 Pentose and glucuronate interconversions	Metabolic	68631	Cryl1	10420372	4.73285	5.06182	4.14175	4.23414
mmu00040 Pentose and glucuronate interconversions	Metabolic	71755	Dhdh	10563314	3.00719	3.14317	3.10205	3.05517
mmu00040 Pentose and glucuronate interconversions	Metabolic	71773	Ugt2b1	10531041	2.541	2.28117	2.21982	2.13666
mmu00040 Pentose and glucuronate interconversions	Metabolic	72094	Ugt2a3	10531066	2.48473	2.27155	2.26943	2.32275
mmu00040 Pentose and glucuronate interconversions	Metabolic	72535	Aldh1b1	10504606	2.98173	2.73623	2.78571	2.89449
mmu00040 Pentose and glucuronate interconversions	Metabolic	94215	Ugt2a1	10531078	2.39999	2.42816	2.47383	2.43161
mmu00040 Pentose and glucuronate interconversions	Metabolic	100559	Ugt2b38	10531073	3.11175	2.98834	3.13464	2.78323
mmu00040 Pentose and glucuronate interconversions	Metabolic	100727	Ugt2b34	10531034	2.65097	2.41976	2.4908	2.55128
mmu00040 Pentose and glucuronate interconversions	Metabolic	102448	Xylb	10590149	3.86373	3.97772	3.58541	3.48814
mmu00040 Pentose and glucuronate interconversions	Metabolic	110006	Gusb	10534102	5.50519	6.37211	6.14979	6.73119
mmu00040 Pentose and glucuronate interconversions	Metabolic	112417	Ugt2b37	10531061	3.03551	2.79957	2.86532	2.8564
mmu00040 Pentose and glucuronate interconversions	Metabolic	216558	Ugp2	10384579	7.50343	7.80137	7.90769	8.20241
mmu00040 Pentose and glucuronate interconversions	Metabolic	231396	Ugt2b36	10531051	2.64028	2.57409	2.61537	2.55123
mmu00040 Pentose and glucuronate interconversions	Metabolic	243085	Ugt2b35	10522819	2.44316	2.40833	2.37082	2.29795
mmu00051 Fructose and mannose metabolism	Metabolic	11674	Aldoa						2451	0.691569	0.897691	1.42226	1.37207
mmu00051 Fructose and mannose metabolism	Metabolic	11677	Akr1b3	10385236	9.52826	10.6027	9.79761	9.99557
mmu00051 Fructose and mannose metabolism	Metabolic	11997	Akr1b7	10537169	3.3745	3.13145	3.51662	3.36655
mmu00051 Fructose and mannose metabolism	Metabolic	14120	Fbp2	10409999	2.70534	2.80507	2.59062	2.55482
mmu00051 Fructose and mannose metabolism	Metabolic	14121	Fbp1	10410007	2.60132	2.44045	2.48272	2.3956
mmu00051 Fructose and mannose metabolism	Metabolic	14187	Akr1b8	10537146	7.83123	8.23624	8.47923	8.70983
mmu00051 Fructose and mannose metabolism	Metabolic	15275	Hk1	10369541	6.83656	7.88379	7.28736	7.32415
mmu00051 Fructose and mannose metabolism	Metabolic	15277	Hk2	10545588	7.30739	7.13619	7.58815	7.0678
mmu00051 Fructose and mannose metabolism	Metabolic	16548	Khk	10520612	2.89509	2.85433	2.84326	2.98753
mmu00051 Fructose and mannose metabolism	Metabolic	18639	Pfkfb1	10602385	3.27967	3.53259	3.38794	3.59366
mmu00051 Fructose and mannose metabolism	Metabolic	18640	Pfkfb2	10357535	4.89384	5.26868	4.97271	5.07482
mmu00051 Fructose and mannose metabolism	Metabolic	18641	Pfkl	10370376	7.06336	7.9666	8.93217	8.36828
mmu00051 Fructose and mannose metabolism	Metabolic	20322	Sord	10475437	7.6167	8.737	8.02286	8.33759
mmu00051 Fructose and mannose metabolism	Metabolic	21991	Tpi1	10547830	9.3216	10.1151	10.5144	10.2338
mmu00051 Fructose and mannose metabolism	Metabolic	22122	Tsta3	10429674	8.7261	8.75302	9.01406	8.73587
mmu00051 Fructose and mannose metabolism	Metabolic	29858	Pmm1	10430794	6.01789	6.2457	7.37618	6.91957
mmu00051 Fructose and mannose metabolism	Metabolic	54128	Pmm2	10433462	8.05398	8.19345	7.83281	7.43648
mmu00051 Fructose and mannose metabolism	Metabolic	56421	Pfkp	10407481	5.90246	6.00152	4.58586	4.03418
mmu00051 Fructose and mannose metabolism	Metabolic	75454	Phpt1	10480804	6.83351	7.11432	7.80533	7.81006
mmu00051 Fructose and mannose metabolism	Metabolic	75540	Fpgt	10503010	4.6271	4.5683	5.15727	5.15711
mmu00051 Fructose and mannose metabolism	Metabolic	110119	Mpi	10593937	7.12137	7.25755	7.15721	7.33832
mmu00051 Fructose and mannose metabolism	Metabolic	170768	Pfkfb3	10480035	3.8418	4.42863	4.01096	3.51624
mmu00051 Fructose and mannose metabolism	Metabolic	212032	Hk3	10409376	2.66935	2.63765	2.74485	2.52422
mmu00051 Fructose and mannose metabolism	Metabolic	216019	Hkdc1	10369567	2.74207	2.63977	2.67197	2.6005
mmu00051 Fructose and mannose metabolism	Metabolic	218138	Gmds	10408531	7.87146	7.72915	7.52378	7.40697
mmu00051 Fructose and mannose metabolism	Metabolic	230163	Aldob	10512904	2.73925	2.66742	2.88647	2.77205
mmu00051 Fructose and mannose metabolism	Metabolic	234730	Fuk	10581702	4.43254	4.60274	4.24392	4.21788
mmu00051 Fructose and mannose metabolism	Metabolic	270198	Pfkfb4	10589329	4.08567	4.20628	4.00019	4.27529
mmu00051 Fructose and mannose metabolism	Metabolic	319801	9630033F20Rik	10548097	3.74822	3.59282	3.60034	3.5772
mmu00051 Fructose and mannose metabolism	Metabolic	353204	Aldoart1	10513912	3.35007	3.34926	3.50725	3.49381
mmu00052 Galactose metabolism	Metabolic	11605	Gla	10606714	7.81232	9.21583	8.96945	9.9047
mmu00052 Galactose metabolism	Metabolic	11677	Akr1b3	10385236	9.52826	10.6027	9.79761	9.99557
mmu00052 Galactose metabolism	Metabolic	11997	Akr1b7	10537169	3.3745	3.13145	3.51662	3.36655
mmu00052 Galactose metabolism	Metabolic	12091	Glb1	10589889	7.97818	8.30525	8.17285	8.18208
mmu00052 Galactose metabolism	Metabolic	14187	Akr1b8	10537146	7.83123	8.23624	8.47923	8.70983
mmu00052 Galactose metabolism	Metabolic	14377	G6pc	10381387	2.84743	2.62997	2.69494	2.83621
mmu00052 Galactose metabolism	Metabolic	14378	G6pc2	10472531	2.63296	2.47469	2.45484	2.55341
mmu00052 Galactose metabolism	Metabolic	14430	Galt	10504094	5.82414	6.0224	6.23198	6.03627
mmu00052 Galactose metabolism	Metabolic	14595	B4galt1	10512129	7.06605	7.69035	8.0509	8.2615
mmu00052 Galactose metabolism	Metabolic	14635	Galk1	10393047	6.2789	5.97844	6.29997	6.16781
mmu00052 Galactose metabolism	Metabolic	15275	Hk1	10369541	6.83656	7.88379	7.28736	7.32415
mmu00052 Galactose metabolism	Metabolic	15277	Hk2	10545588	7.30739	7.13619	7.58815	7.0678
mmu00052 Galactose metabolism	Metabolic	16770	Lalba	10432157	2.9977	2.82806	2.75848	2.74616
mmu00052 Galactose metabolism	Metabolic	18641	Pfkl	10370376	7.06336	7.9666	8.93217	8.36828
mmu00052 Galactose metabolism	Metabolic	53418	B4galt2	10515500	5.58765	6.0392	6.1075	6.3742
mmu00052 Galactose metabolism	Metabolic	56421	Pfkp	10407481	5.90246	6.00152	4.58586	4.03418
mmu00052 Galactose metabolism	Metabolic	66681	Pgm1	10522009	7.02597	7.23898	8.00349	8.08185
mmu00052 Galactose metabolism	Metabolic	68401	G6pc3	10381539	6.7844	7.01272	7.2526	7.1621
mmu00052 Galactose metabolism	Metabolic	72157	Pgm2	10506188	7.62963	8.4554	8.65153	8.56182
mmu00052 Galactose metabolism	Metabolic	103988	Gck	10384051	2.70434	2.58729	2.56132	2.56713
mmu00052 Galactose metabolism	Metabolic	212032	Hk3	10409376	2.66935	2.63765	2.74485	2.52422
mmu00052 Galactose metabolism	Metabolic	216019	Hkdc1	10369567	2.74207	2.63977	2.67197	2.6005
mmu00052 Galactose metabolism	Metabolic	216558	Ugp2	10384579	7.50343	7.80137	7.90769	8.20241
mmu00052 Galactose metabolism	Metabolic	226413	Lct	10357418	2.77055	2.77191	2.80713	2.81267
mmu00052 Galactose metabolism	Metabolic	232714	Mgam	10537509	2.97829	2.92366	2.77222	2.86888
mmu00052 Galactose metabolism	Metabolic	319625	Galm	10447084	4.05309	4.80555	6.092	6.52826
mmu00053 Ascorbate and aldarate metabolism	Metabolic	11669	Aldh2	10533345	7.76464	8.14919	7.3446	7.51305
mmu00053 Ascorbate and aldarate metabolism	Metabolic	11671	Aldh3a2	10386652	7.03668	6.96349	6.97675	6.88067
mmu00053 Ascorbate and aldarate metabolism	Metabolic	19733	Rgn	10598863	2.40108	2.47712	2.3785	2.40395
mmu00053 Ascorbate and aldarate metabolism	Metabolic	22235	Ugdh	10530201	9.84855	10.0883	9.40478	9.84398
mmu00053 Ascorbate and aldarate metabolism	Metabolic	22238	Ugt2b5	10531057	2.47669	2.35491	2.30645	2.35554
mmu00053 Ascorbate and aldarate metabolism	Metabolic	56727	Miox	10426213	2.85734	2.70071	2.85552	2.85163
mmu00053 Ascorbate and aldarate metabolism	Metabolic	56752	Aldh9a1	10351414	7.26911	7.43798	7.99023	8.26655
mmu00053 Ascorbate and aldarate metabolism	Metabolic	71773	Ugt2b1	10531041	2.541	2.28117	2.21982	2.13666
mmu00053 Ascorbate and aldarate metabolism	Metabolic	72094	Ugt2a3	10531066	2.48473	2.27155	2.26943	2.32275
mmu00053 Ascorbate and aldarate metabolism	Metabolic	72535	Aldh1b1	10504606	2.98173	2.73623	2.78571	2.89449
mmu00053 Ascorbate and aldarate metabolism	Metabolic	94215	Ugt2a1	10531078	2.39999	2.42816	2.47383	2.43161
mmu00053 Ascorbate and aldarate metabolism	Metabolic	100559	Ugt2b38	10531073	3.11175	2.98834	3.13464	2.78323
mmu00053 Ascorbate and aldarate metabolism	Metabolic	100727	Ugt2b34	10531034	2.65097	2.41976	2.4908	2.55128
mmu00053 Ascorbate and aldarate metabolism	Metabolic	110695	Aldh7a1	10458960	6.88618	6.96277	6.78342	6.71079
mmu00053 Ascorbate and aldarate metabolism	Metabolic	112417	Ugt2b37	10531061	3.03551	2.79957	2.86532	2.8564
mmu00053 Ascorbate and aldarate metabolism	Metabolic	231396	Ugt2b36	10531051	2.64028	2.57409	2.61537	2.55123
mmu00053 Ascorbate and aldarate metabolism	Metabolic	243085	Ugt2b35	10522819	2.44316	2.40833	2.37082	2.29795
mmu00053 Ascorbate and aldarate metabolism	Metabolic	268756	Gulo	10420899	2.62372	2.57316	2.55166	2.59529
mmu00061 Fatty acid biosynthesis	Metabolic	14081	Acsl1	10571657	7.14241	7.78755	7.00976	6.67674
mmu00061 Fatty acid biosynthesis	Metabolic	14104	Fasn	10393970	9.0452	9.83162	9.33172	10.061
mmu00061 Fatty acid biosynthesis	Metabolic	71147	Oxsm	10417708	5.34079	5.49999	4.67948	4.6802
mmu00061 Fatty acid biosynthesis	Metabolic	74205	Acsl3	10347748	6.52341	7.16199	7.19348	7.52688
mmu00061 Fatty acid biosynthesis	Metabolic	78625	1700061G19Rik	10446190	2.58026	2.46382	2.51095	2.54142
mmu00061 Fatty acid biosynthesis	Metabolic	94180	Acsbg1	10593723	5.02943	4.49802	6.2912	5.72049
mmu00061 Fatty acid biosynthesis	Metabolic	99035	Olah	10479752	2.64935	2.5695	2.48678	2.57489
mmu00061 Fatty acid biosynthesis	Metabolic	216739	Acsl6	10376096	2.66844	2.81122	2.89255	3.09123
mmu00061 Fatty acid biosynthesis	Metabolic	223722	Mcat	10431030	6.61271	6.37251	6.86231	7.05877
mmu00061 Fatty acid biosynthesis	Metabolic	328845	Acsbg2	10452172	2.78616	2.8012	2.94127	2.76323
mmu00061 Fatty acid biosynthesis	Metabolic	433256	Acsl5	10464045	7.85411	8.37278	7.46558	7.59521
mmu00062 Fatty acid elongation	Metabolic	12686	Elovl3	10463551	2.43357	2.34572	2.3607	2.48863
mmu00062 Fatty acid elongation	Metabolic	15107	Hadh	10502205	9.75018	9.72449	9.92907	10.0693	1854	1.10188	0.997627	0.856068	0.909815
mmu00062 Fatty acid elongation	Metabolic	19063	Ppt1	10507784	8.68929	8.99321	8.30113	8.63248
mmu00062 Fatty acid elongation	Metabolic	26897	Acot1	10397148	3.5306	3.85992	4.61398	4.71466
mmu00062 Fatty acid elongation	Metabolic	26922	Mecr	10508686	6.81664	6.60051	6.59931	6.46264
mmu00062 Fatty acid elongation	Metabolic	52538	Acaa2	10456699	8.50002	9.10975	9.2914	10.1806
mmu00062 Fatty acid elongation	Metabolic	54325	Elovl1	10507539	9.20521	9.14992	9.01971	9.04672
mmu00062 Fatty acid elongation	Metabolic	54326	Elovl2	10408838	2.71595	2.45951	2.37798	2.5777
mmu00062 Fatty acid elongation	Metabolic	56348	Hsd17b12	10485294	8.66363	8.8171	9.2122	9.35972
mmu00062 Fatty acid elongation	Metabolic	68801	Elovl5	10587284	8.36447	8.48181	8.21676	8.59835
mmu00062 Fatty acid elongation	Metabolic	70025	Acot7	10510687	7.95837	8.33776	8.60069	8.20829
mmu00062 Fatty acid elongation	Metabolic	70757	Ptplb	10435383	6.08031	6.26509	5.99625	6.26633
mmu00062 Fatty acid elongation	Metabolic	74559	Elovl7	10407072	2.71069	2.49861	2.59741	2.49444
mmu00062 Fatty acid elongation	Metabolic	83603	Elovl4	10595392	4.45394	4.85963	3.26756	3.02598
mmu00062 Fatty acid elongation	Metabolic	93747	Echs1	10568939	7.10196	7.69645	7.59634	7.60187
mmu00062 Fatty acid elongation	Metabolic	97212	Hadha	10528929	8.33993	8.98338	8.79915	8.81537
mmu00062 Fatty acid elongation	Metabolic	106529	Tecr	10579996	9.6983	9.99123	9.84058	9.86789
mmu00062 Fatty acid elongation	Metabolic	170439	Elovl6	10495993	8.1682	8.52434	8.02502	9.03303
mmu00062 Fatty acid elongation	Metabolic	171210	Acot2	10397145	8.77275	6.81746	8.81606	7.35048
mmu00062 Fatty acid elongation	Metabolic	171281	Acot3	10397158	2.72447	2.52229	2.52737	2.64358
mmu00062 Fatty acid elongation	Metabolic	171282	Acot4	10397153	2.53308	2.47745	2.40995	2.51518
mmu00062 Fatty acid elongation	Metabolic	217698	Acot5	10397166	2.59087	2.30907	2.33124	2.27847
mmu00071 Fatty acid degradation	Metabolic	11363	Acadl	10355246	7.46499	7.62996	7.73397	7.93744	2441	1.16878	0.955267	0.82258	0.81268
mmu00071 Fatty acid degradation	Metabolic	11364	Acadm	10502951	6.99269	7.81684	7.16547	7.63174
mmu00071 Fatty acid degradation	Metabolic	11370	Acadvl	10387768	5.92056	6.46829	5.918	5.91563
mmu00071 Fatty acid degradation	Metabolic	11409	Acads	10532926	6.39207	6.80887	6.56544	6.58582
mmu00071 Fatty acid degradation	Metabolic	11430	Acox1	10393177	7.71524	8.27048	7.73775	8.05842
mmu00071 Fatty acid degradation	Metabolic	11522	Adh1	10496438	3.0434	2.89142	3.29246	3.57261
mmu00071 Fatty acid degradation	Metabolic	11529	Adh7	10496425	7.41441	6.0732	7.17393	6.74426
mmu00071 Fatty acid degradation	Metabolic	11532	Adh5	10496475	7.73384	7.50657	8.15978	8.03709
mmu00071 Fatty acid degradation	Metabolic	11669	Aldh2	10533345	7.76464	8.14919	7.3446	7.51305
mmu00071 Fatty acid degradation	Metabolic	11671	Aldh3a2	10386652	7.03668	6.96349	6.97675	6.88067
mmu00071 Fatty acid degradation	Metabolic	12894	Cpt1a	10460157	8.11395	9.44607	7.95235	8.73345
mmu00071 Fatty acid degradation	Metabolic	12896	Cpt2	10514933	7.65372	8.01888	7.38045	7.63135
mmu00071 Fatty acid degradation	Metabolic	13117	Cyp4a10	10507177	2.70273	2.51479	2.54081	2.47549
mmu00071 Fatty acid degradation	Metabolic	13118	Cyp4a12b	10507152	2.46048	2.49306	2.44786	2.3881
mmu00071 Fatty acid degradation	Metabolic	13119	Cyp4a14	10515187	2.66045	2.49818	2.42205	2.37412
mmu00071 Fatty acid degradation	Metabolic	13177	Eci1	10442445	7.84517	7.6771	7.79277	7.64321
mmu00071 Fatty acid degradation	Metabolic	14081	Acsl1	10571657	7.14241	7.78755	7.00976	6.67674
mmu00071 Fatty acid degradation	Metabolic	15107	Hadh	10502205	9.75018	9.72449	9.92907	10.0693	1854	1.10188	0.997627	0.856068	0.909815
mmu00071 Fatty acid degradation	Metabolic	26876	Adh4	10496466	2.72717	2.53416	2.55478	2.6303
mmu00071 Fatty acid degradation	Metabolic	52538	Acaa2	10456699	8.50002	9.10975	9.2914	10.1806
mmu00071 Fatty acid degradation	Metabolic	56752	Aldh9a1	10351414	7.26911	7.43798	7.99023	8.26655
mmu00071 Fatty acid degradation	Metabolic	66885	Acadsb	10558227	6.46113	6.84283	5.9874	6.00108
mmu00071 Fatty acid degradation	Metabolic	72535	Aldh1b1	10504606	2.98173	2.73623	2.78571	2.89449
mmu00071 Fatty acid degradation	Metabolic	74147	Ehhadh	10438575	2.90294	2.74226	2.81232	2.79247
mmu00071 Fatty acid degradation	Metabolic	74205	Acsl3	10347748	6.52341	7.16199	7.19348	7.52688
mmu00071 Fatty acid degradation	Metabolic	78070	Cpt1c	10562989	3.16564	3.23922	4.03584	4.28368
mmu00071 Fatty acid degradation	Metabolic	78625	1700061G19Rik	10446190	2.58026	2.46382	2.51095	2.54142
mmu00071 Fatty acid degradation	Metabolic	80911	Acox3	10521391	4.56944	5.52876	4.7625	5.35443
mmu00071 Fatty acid degradation	Metabolic	93747	Echs1	10568939	7.10196	7.69645	7.59634	7.60187
mmu00071 Fatty acid degradation	Metabolic	94180	Acsbg1	10593723	5.02943	4.49802	6.2912	5.72049
mmu00071 Fatty acid degradation	Metabolic	97212	Hadha	10528929	8.33993	8.98338	8.79915	8.81537
mmu00071 Fatty acid degradation	Metabolic	110446	Acat1	10593591	7.12622	7.49541	6.94657	7.51224
mmu00071 Fatty acid degradation	Metabolic	110460	Acat2	10447891	8.60324	9.17628	9.12934	9.65468	1610	0.63776	0.664607	1.20299	1.81384
mmu00071 Fatty acid degradation	Metabolic	110695	Aldh7a1	10458960	6.88618	6.96277	6.78342	6.71079
mmu00071 Fatty acid degradation	Metabolic	113868	Acaa1a	10590137	5.46543	5.4984	5.72396	5.63379
mmu00071 Fatty acid degradation	Metabolic	216739	Acsl6	10376096	2.66844	2.81122	2.89255	3.09123
mmu00071 Fatty acid degradation	Metabolic	235674	Acaa1b	10597592	2.86624	2.66754	2.80372	2.7936
mmu00071 Fatty acid degradation	Metabolic	270076	Gcdh	10580233	5.70768	5.95009	5.69118	5.54597
mmu00071 Fatty acid degradation	Metabolic	277753	Cyp4a12a	10507143	2.27861	2.31844	2.39464	2.24568
mmu00071 Fatty acid degradation	Metabolic	328845	Acsbg2	10452172	2.78616	2.8012	2.94127	2.76323
mmu00071 Fatty acid degradation	Metabolic	433256	Acsl5	10464045	7.85411	8.37278	7.46558	7.59521
mmu00071 Fatty acid degradation	Metabolic	666168	Cyp4a31	10507171	2.24849	1.98707	2.17119	2.28133
mmu00072 Synthesis and degradation of ketone bodies	Metabolic	15356	Hmgcl	10509137	5.50603	5.28819	5.19326	5.36477
mmu00072 Synthesis and degradation of ketone bodies	Metabolic	15360	Hmgcs2	10494643	2.78856	2.74498	2.92873	2.84532
mmu00072 Synthesis and degradation of ketone bodies	Metabolic	64059	Oxct2a	10507824	3.97777	3.668	3.83914	3.77216
mmu00072 Synthesis and degradation of ketone bodies	Metabolic	67041	Oxct1	10422608	8.35409	8.71251	8.34858	8.87125
mmu00072 Synthesis and degradation of ketone bodies	Metabolic	69772	Bdh2	10496251	5.95482	6.93275	5.2661	6.22506
mmu00072 Synthesis and degradation of ketone bodies	Metabolic	110446	Acat1	10593591	7.12622	7.49541	6.94657	7.51224
mmu00072 Synthesis and degradation of ketone bodies	Metabolic	110460	Acat2	10447891	8.60324	9.17628	9.12934	9.65468	1610	0.63776	0.664607	1.20299	1.81384
mmu00072 Synthesis and degradation of ketone bodies	Metabolic	208715	Hmgcs1	10412466	9.04776	9.22155	8.31185	9.113
mmu00100 Steroid biosynthesis	Metabolic	12613	Cel	10481278	2.7315	2.48411	2.6325	2.56289
mmu00100 Steroid biosynthesis	Metabolic	13081	Cyp24a1	10490080	3.29331	3.19401	3.37615	3.46571
mmu00100 Steroid biosynthesis	Metabolic	13115	Cyp27b1	10366803	2.55945	2.51197	2.53339	2.41077
mmu00100 Steroid biosynthesis	Metabolic	13121	Cyp51	10527920	10.4846	10.3633	9.20019	9.82497
mmu00100 Steroid biosynthesis	Metabolic	13595	Ebp	10603485	7.10646	7.40366	7.57228	7.8834
mmu00100 Steroid biosynthesis	Metabolic	14137	Fdft1	10420730	10.3973	10.2551	10.3561	10.5329
mmu00100 Steroid biosynthesis	Metabolic	15490	Hsd17b7	10359917	7.24929	7.87973	7.3159	8.01208
mmu00100 Steroid biosynthesis	Metabolic	16987	Lss	10364194	8.01779	7.96221	8.4542	8.87786
mmu00100 Steroid biosynthesis	Metabolic	18194	Nsdhl	10600082	10.4448	10.85	10.7251	11.25
mmu00100 Steroid biosynthesis	Metabolic	20652	Soat1	10359161	7.20966	7.52223	8.73904	8.45961
mmu00100 Steroid biosynthesis	Metabolic	20775	Sqle	10424349	9.85558	9.77235	9.96041	10.2727
mmu00100 Steroid biosynthesis	Metabolic	66234	Msmo1	10578916	10.0308	9.86525	9.61854	10.1032
mmu00100 Steroid biosynthesis	Metabolic	73166	Tm7sf2	10465342	5.25925	5.343	6.53867	7.11981
mmu00100 Steroid biosynthesis	Metabolic	74754	Dhcr24	10506571	10.7395	10.8782	9.88161	10.4501
mmu00100 Steroid biosynthesis	Metabolic	223920	Soat2	10427131	3.84685	3.2416	4.1128	3.22349
mmu00100 Steroid biosynthesis	Metabolic	235293	Sc5d	10592585	8.04862	7.93173	7.94666	8.37232
mmu00100 Steroid biosynthesis	Metabolic	244209	Cyp2r1	10567086	2.58953	2.37634	2.34442	2.37308
mmu00120 Primary bile acid biosynthesis	Metabolic	12012	Baat	10512895	2.86011	2.73602	2.6808	2.79595
mmu00120 Primary bile acid biosynthesis	Metabolic	12642	Ch25h	10467136	2.35032	2.17598	2.21703	2.27117
mmu00120 Primary bile acid biosynthesis	Metabolic	13116	Cyp46a1	10398224	3.20113	3.02345	3.28474	3.42793
mmu00120 Primary bile acid biosynthesis	Metabolic	13122	Cyp7a1	10511375	2.40765	2.29908	2.0983	2.2514
mmu00120 Primary bile acid biosynthesis	Metabolic	13123	Cyp7b1	10497381	2.66718	2.61786	2.50863	2.656
mmu00120 Primary bile acid biosynthesis	Metabolic	13124	Cyp8b1	10597875	2.83317	2.73286	2.62098	2.62437
mmu00120 Primary bile acid biosynthesis	Metabolic	15488	Hsd17b4	10455656	6.92523	7.47806	6.84423	7.09197
mmu00120 Primary bile acid biosynthesis	Metabolic	17117	Amacr	10423090	6.3616	6.40871	6.56548	6.5747
mmu00120 Primary bile acid biosynthesis	Metabolic	20280	Scp2	10514956	5.67671	6.29131	5.20365	5.97009
mmu00120 Primary bile acid biosynthesis	Metabolic	26459	Slc27a5	10560045	2.72702	2.51558	2.39363	2.43549
mmu00120 Primary bile acid biosynthesis	Metabolic	56050	Cyp39a1	10445308	3.64677	4.65082	3.4112	4.04368
mmu00120 Primary bile acid biosynthesis	Metabolic	101502	Hsd3b7	10557782	4.10787	3.88546	4.10716	4.36473
mmu00120 Primary bile acid biosynthesis	Metabolic	104086	Cyp27a1	10347481	2.58596	2.49484	2.52473	2.59428
mmu00120 Primary bile acid biosynthesis	Metabolic	170789	Acot8	10489553	4.04994	4.0985	4.09266	4.15791
mmu00120 Primary bile acid biosynthesis	Metabolic	208665	Akr1d1	10537306	2.40544	2.53096	2.34361	2.31787
mmu00130 Ubiquinone and other terpenoid-quinone biosynthesis	Metabolic	12850	Coq7	10567303	4.15778	4.35987	4.48976	4.67999
mmu00130 Ubiquinone and other terpenoid-quinone biosynthesis	Metabolic	15445	Hpd	10533612	2.82412	3.07203	2.76199	2.78952
mmu00130 Ubiquinone and other terpenoid-quinone biosynthesis	Metabolic	18104	Nqo1	10581538	7.52673	7.93745	8.5314	8.93306
mmu00130 Ubiquinone and other terpenoid-quinone biosynthesis	Metabolic	27973	Vkorc1	10568328	6.57266	7.09675	6.49723	6.60817
mmu00130 Ubiquinone and other terpenoid-quinone biosynthesis	Metabolic	52064	Coq5	10524668	6.63461	6.44682	6.96473	6.69572
mmu00130 Ubiquinone and other terpenoid-quinone biosynthesis	Metabolic	56316	Ggcx	10539119	6.30766	6.43304	6.35226	5.91163
mmu00130 Ubiquinone and other terpenoid-quinone biosynthesis	Metabolic	71883	Coq2	10531729	6.58798	6.69754	7.05944	6.95761
mmu00130 Ubiquinone and other terpenoid-quinone biosynthesis	Metabolic	230027	Coq3	10503584	7.15475	7.22938	7.19896	7.21962
mmu00130 Ubiquinone and other terpenoid-quinone biosynthesis	Metabolic	234724	Tat	10575349	2.7554	2.76506	2.62933	2.78585
mmu00140 Steroid hormone biosynthesis	Metabolic	13070	Cyp11a1	10585794	2.43992	2.37913	2.456	2.51633
mmu00140 Steroid hormone biosynthesis	Metabolic	13072	Cyp11b2	10429547	2.94706	2.91143	3.01921	3.04924
mmu00140 Steroid hormone biosynthesis	Metabolic	13074	Cyp17a1	10468239	3.10754	2.91979	2.81602	2.9295
mmu00140 Steroid hormone biosynthesis	Metabolic	13075	Cyp19a1	10593652	2.4527	2.36857	2.39603	2.38593
mmu00140 Steroid hormone biosynthesis	Metabolic	13076	Cyp1a1	10585749	2.47788	2.48807	2.4702	2.44363
mmu00140 Steroid hormone biosynthesis	Metabolic	13077	Cyp1a2	10593981	2.85459	2.53528	2.44365	2.62861
mmu00140 Steroid hormone biosynthesis	Metabolic	13078	Cyp1b1	10453057	6.3799	6.68735	4.08659	4.13679
mmu00140 Steroid hormone biosynthesis	Metabolic	13079	Cyp21a1	10450272	2.97421	2.6414	2.73069	2.74994
mmu00140 Steroid hormone biosynthesis	Metabolic	13088	Cyp2b10	10551197	2.78151	2.52412	2.47066	2.42751
mmu00140 Steroid hormone biosynthesis	Metabolic	13089	Cyp2b13	10551209	2.42754	2.36943	2.25533	2.36517
mmu00140 Steroid hormone biosynthesis	Metabolic	13090	Cyp2b19	10551264	2.67836	2.28067	2.39983	2.64265
mmu00140 Steroid hormone biosynthesis	Metabolic	13094	Cyp2b9	10551218	2.66562	2.377	2.41641	2.37242
mmu00140 Steroid hormone biosynthesis	Metabolic	13095	Cyp2c29	10463027	2.66109	2.59702	2.56233	2.76947
mmu00140 Steroid hormone biosynthesis	Metabolic	13096	Cyp2c37	10463043	3.01847	3.06476	3.06134	3.14197
mmu00140 Steroid hormone biosynthesis	Metabolic	13097	Cyp2c38	10467372	2.3262	2.16116	2.09551	2.24551
mmu00140 Steroid hormone biosynthesis	Metabolic	13098	Cyp2c39	10463037	2.3334	2.38048	2.25331	2.19523
mmu00140 Steroid hormone biosynthesis	Metabolic	13099	Cyp2c40	10467390	2.53712	2.32686	2.33453	2.51944
mmu00140 Steroid hormone biosynthesis	Metabolic	13101	Cyp2d10	10430866	2.80518	2.70312	3.10659	2.5707
mmu00140 Steroid hormone biosynthesis	Metabolic	13105	Cyp2d9	10425763	2.56659	2.48017	2.37912	2.52825
mmu00140 Steroid hormone biosynthesis	Metabolic	13106	Cyp2e1	10558673	2.57584	2.43756	2.63605	2.49136
mmu00140 Steroid hormone biosynthesis	Metabolic	13112	Cyp3a11	10535704	2.77182	2.37305	2.65973	2.45929
mmu00140 Steroid hormone biosynthesis	Metabolic	13113	Cyp3a13	10534945	3.24185	2.66274	2.51939	2.49614
mmu00140 Steroid hormone biosynthesis	Metabolic	13114	Cyp3a16	10535659	2.34862	2.29183	2.27053	2.17914
mmu00140 Steroid hormone biosynthesis	Metabolic	13122	Cyp7a1	10511375	2.40765	2.29908	2.0983	2.2514
mmu00140 Steroid hormone biosynthesis	Metabolic	13123	Cyp7b1	10497381	2.66718	2.61786	2.50863	2.656
mmu00140 Steroid hormone biosynthesis	Metabolic	14979	H2-Ke6	10450103	6.6242	6.7462	6.30326	6.156
mmu00140 Steroid hormone biosynthesis	Metabolic	15484	Hsd11b2	10574780	3.0948	3.00965	3.14193	3.08461
mmu00140 Steroid hormone biosynthesis	Metabolic	15485	Hsd17b1	10381218	2.61281	2.839	2.80266	2.75496
mmu00140 Steroid hormone biosynthesis	Metabolic	15486	Hsd17b2	10575833	2.74141	2.39855	2.60567	2.5068
mmu00140 Steroid hormone biosynthesis	Metabolic	15487	Hsd17b3	10410065	2.43027	2.36272	2.3539	2.34372
mmu00140 Steroid hormone biosynthesis	Metabolic	15490	Hsd17b7	10359917	7.24929	7.87973	7.3159	8.01208
mmu00140 Steroid hormone biosynthesis	Metabolic	15492	Hsd3b1	10500565	2.51708	2.56303	2.44376	2.6388
mmu00140 Steroid hormone biosynthesis	Metabolic	15496	Hsd3b5	10500545	2.53476	2.33816	2.476	2.34395
mmu00140 Steroid hormone biosynthesis	Metabolic	15497	Hsd3b6	10500559	2.53997	2.53864	2.34514	2.35638
mmu00140 Steroid hormone biosynthesis	Metabolic	20860	Sult1e1	10531111	2.4312	2.18618	2.19972	2.22314
mmu00140 Steroid hormone biosynthesis	Metabolic	22238	Ugt2b5	10531057	2.47669	2.35491	2.30645	2.35554
mmu00140 Steroid hormone biosynthesis	Metabolic	27400	Hsd17b6	10373334	2.42726	2.48842	2.40448	2.51164
mmu00140 Steroid hormone biosynthesis	Metabolic	53973	Cyp3a41a	10535683	4.36612	4.25	6.14179	5.51112
mmu00140 Steroid hormone biosynthesis	Metabolic	54200	Sult2b1	10563377	2.63322	2.64758	2.57649	2.52366
mmu00140 Steroid hormone biosynthesis	Metabolic	56348	Hsd17b12	10485294	8.66363	8.8171	9.2122	9.35972
mmu00140 Steroid hormone biosynthesis	Metabolic	56388	Cyp3a25	10527494	2.3497	2.19266	2.28416	2.30378
mmu00140 Steroid hormone biosynthesis	Metabolic	56448	Cyp2d22	10430851	6.46481	6.76639	5.96063	5.91135
mmu00140 Steroid hormone biosynthesis	Metabolic	57357	Srd5a3	10522589	6.41696	6.62354	6.84336	6.77482
mmu00140 Steroid hormone biosynthesis	Metabolic	69888	Cyp2c66	10463023	2.94381	2.47692	2.485	2.25002
mmu00140 Steroid hormone biosynthesis	Metabolic	71754	Cyp2d40	10430899	3.20146	2.69072	3.15703	3.05319
mmu00140 Steroid hormone biosynthesis	Metabolic	71773	Ugt2b1	10531041	2.541	2.28117	2.21982	2.13666
mmu00140 Steroid hormone biosynthesis	Metabolic	72082	Cyp2c55	10463005	2.75069	2.92166	2.97935	3.3719
mmu00140 Steroid hormone biosynthesis	Metabolic	72094	Ugt2a3	10531066	2.48473	2.27155	2.26943	2.32275
mmu00140 Steroid hormone biosynthesis	Metabolic	72303	Cyp2c65	10463016	2.26226	2.34697	2.28581	2.29316
mmu00140 Steroid hormone biosynthesis	Metabolic	76279	Cyp2d26	10430909	2.90477	2.65581	2.73309	2.93524
mmu00140 Steroid hormone biosynthesis	Metabolic	78925	Srd5a1	10410452	3.38111	3.85971	3.77772	3.7454
mmu00140 Steroid hormone biosynthesis	Metabolic	94215	Ugt2a1	10531078	2.39999	2.42816	2.47383	2.43161
mmu00140 Steroid hormone biosynthesis	Metabolic	94224	Srd5a2	10452854	2.97084	2.94058	2.8242	2.91855
mmu00140 Steroid hormone biosynthesis	Metabolic	100559	Ugt2b38	10531073	3.11175	2.98834	3.13464	2.78323
mmu00140 Steroid hormone biosynthesis	Metabolic	100727	Ugt2b34	10531034	2.65097	2.41976	2.4908	2.55128
mmu00140 Steroid hormone biosynthesis	Metabolic	105349	Akr1c18	10407435	3.14202	2.99315	3.92262	4.66657
mmu00140 Steroid hormone biosynthesis	Metabolic	107141	Cyp2c50	10463051	2.74963	2.41106	2.55886	2.39415
mmu00140 Steroid hormone biosynthesis	Metabolic	110115	Cyp11b1	10429538	2.70375	2.47569	2.54366	2.58785
mmu00140 Steroid hormone biosynthesis	Metabolic	112417	Ugt2b37	10531061	3.03551	2.79957	2.86532	2.8564
mmu00140 Steroid hormone biosynthesis	Metabolic	208665	Akr1d1	10537306	2.40544	2.53096	2.34361	2.31787
mmu00140 Steroid hormone biosynthesis	Metabolic	223706	Cyp2d34	10430873	2.91256	2.90762	2.7328	2.78289
mmu00140 Steroid hormone biosynthesis	Metabolic	226105	Cyp2c70	10467410	2.61249	2.61758	2.54366	2.4649
mmu00140 Steroid hormone biosynthesis	Metabolic	226143	Cyp2c44	10467897	2.58212	2.51225	2.65315	2.5828
mmu00140 Steroid hormone biosynthesis	Metabolic	231396	Ugt2b36	10531051	2.64028	2.57409	2.61537	2.55123
mmu00140 Steroid hormone biosynthesis	Metabolic	243085	Ugt2b35	10522819	2.44316	2.40833	2.37082	2.29795
mmu00140 Steroid hormone biosynthesis	Metabolic	243881	Cyp2b23	10561153	2.71046	2.59304	2.62939	2.75434
mmu00140 Steroid hormone biosynthesis	Metabolic	337924	Cyp3a44	10535698	2.83048	2.89775	2.67455	2.64221
mmu00140 Steroid hormone biosynthesis	Metabolic	380997	Cyp2d12	10425772	2.30932	2.30011	2.11811	2.21984
mmu00140 Steroid hormone biosynthesis	Metabolic	404195	Cyp2c54	10467400	2.43378	2.2852	2.44998	2.36764
mmu00140 Steroid hormone biosynthesis	Metabolic	433247	Cyp2c68	10467385	2.33063	2.35706	2.44176	2.3914
mmu00140 Steroid hormone biosynthesis	Metabolic	545123	Cyp2d11	10430861	2.35794	2.36807	2.26497	2.03671
mmu00190 Oxidative phosphorylation	Metabolic	11944	Atp4a	10552008	2.83917	2.89278	2.88245	2.88464
mmu00190 Oxidative phosphorylation	Metabolic	11945	Atp4b	10577154	3.15466	3.02785	3.08892	3.06074
mmu00190 Oxidative phosphorylation	Metabolic	11946	Atp5a1	10456891	9.7042	10.0568	10.0078	10.0905	1270	1.18362	1.10071	1.02518	0.908563
mmu00190 Oxidative phosphorylation	Metabolic	11947	Atp5b	10367118	2.66441	2.73	3.01875	2.81104
mmu00190 Oxidative phosphorylation	Metabolic	11949	Atp5c1	10479996	10.1326	10.3284	10.5532	10.7389
mmu00190 Oxidative phosphorylation	Metabolic	11950	Atp5f1	10386005	9.6158	9.68131	9.87661	10.1132
mmu00190 Oxidative phosphorylation	Metabolic	11958	Atp5k	10532164	6.09777	6.06293	6.21303	6.63599
mmu00190 Oxidative phosphorylation	Metabolic	11964	Atp6v1a	10439566	8.55098	9.35968	8.30089	8.68425
mmu00190 Oxidative phosphorylation	Metabolic	11966	Atp6v1b2	10572146	9.16164	9.7386	9.43029	9.63653	1198	0.932014	1.06988	0.802224	0.963101
mmu00190 Oxidative phosphorylation	Metabolic	11972	Atp6v0d1	10581289	9.40502	9.82312	9.10258	9.58409
mmu00190 Oxidative phosphorylation	Metabolic	11973	Atp6v1e1	10547521	8.56983	9.42379	9.13244	9.42932
mmu00190 Oxidative phosphorylation	Metabolic	11974	Atp6v0e	10443021	10.2277	10.6377	10.0036	10.3341
mmu00190 Oxidative phosphorylation	Metabolic	11975	Atp6v0a1	10381187	8.25366	8.3283	8.07949	8.43087
mmu00190 Oxidative phosphorylation	Metabolic	11984	Atp6v0c	10549653	10.8402	11.0305	10.9488	11.2169
mmu00190 Oxidative phosphorylation	Metabolic	12856	Cox17	10435693	4.59335	4.33853	4.82897	4.67887
mmu00190 Oxidative phosphorylation	Metabolic	12857	Cox4i1	10576029	9.5018	9.43572	9.203	9.19988
mmu00190 Oxidative phosphorylation	Metabolic	12858	Cox5a	10585706	8.23057	8.2314	8.50854	8.47968
mmu00190 Oxidative phosphorylation	Metabolic	12859	Cox5b	10408044	10.16	10.2167	10.3209	10.4431
mmu00190 Oxidative phosphorylation	Metabolic	12861	Cox6a1	10532993	9.12859	9.12441	9.04912	9.28399
mmu00190 Oxidative phosphorylation	Metabolic	12862	Cox6a2	10568369	4.92397	3.8259	5.21701	4.00599
mmu00190 Oxidative phosphorylation	Metabolic	12864	Cox6c	10428119	12.2219	12.3036	12.1818	12.2893
mmu00190 Oxidative phosphorylation	Metabolic	12865	Cox7a1	10551836	3.00535	2.96988	3.1785	2.94455
mmu00190 Oxidative phosphorylation	Metabolic	12866	Cox7a2	10595280	8.93112	8.94801	8.99745	9.27819
mmu00190 Oxidative phosphorylation	Metabolic	12867	Cox7c	10442922	12.0341	11.908	11.8523	12.0059
mmu00190 Oxidative phosphorylation	Metabolic	12868	Cox8a	10465633	10.6334	10.6154	10.7317	10.8698
mmu00190 Oxidative phosphorylation	Metabolic	12869	Cox8b	10569008	2.6228	2.58023	2.62063	2.61574
mmu00190 Oxidative phosphorylation	Metabolic	17705	mt-Atp6	10353626	12.3038	12.0503	12.1215	12.1986
mmu00190 Oxidative phosphorylation	Metabolic	17708	mt-Co1	10353630	12.1007	11.9409	11.8182	11.9969
mmu00190 Oxidative phosphorylation	Metabolic	17710	mt-Co3	10598059	12.1662	12.0306	11.992	12.1387
mmu00190 Oxidative phosphorylation	Metabolic	17711	mt-Cytb	10598071	3.20935	2.74528	2.6155	2.78657
mmu00190 Oxidative phosphorylation	Metabolic	17716	mt-Nd1	10598029	12.6046	12.4492	12.4738	12.5447
mmu00190 Oxidative phosphorylation	Metabolic	17719	mt-Nd4	10598062	8.17286	7.89262	7.74846	7.98895
mmu00190 Oxidative phosphorylation	Metabolic	17722	mt-Nd6	10598087	7.6216	8.10959	7.93565	7.72547
mmu00190 Oxidative phosphorylation	Metabolic	17991	Ndufa2	10458386	8.52629	8.37009	8.78217	8.70739
mmu00190 Oxidative phosphorylation	Metabolic	17992	Ndufa4	10543134	9.99551	10.0451	9.70979	9.98541
mmu00190 Oxidative phosphorylation	Metabolic	17993	Ndufs4	10412251	8.66296	8.41359	8.49273	8.51784
mmu00190 Oxidative phosphorylation	Metabolic	17995	Ndufv1	10464572	8.58285	8.89942	8.70879	8.78038
mmu00190 Oxidative phosphorylation	Metabolic	20463	Cox7a2l	10453254	7.42502	7.65468	7.53496	7.38953
mmu00190 Oxidative phosphorylation	Metabolic	21871	Atp6v0a2	10525804	7.13977	7.53567	7.84268	7.70473
mmu00190 Oxidative phosphorylation	Metabolic	22272	Uqcrq	10385818	9.35523	8.7895	9.17166	9.05811
mmu00190 Oxidative phosphorylation	Metabolic	22273	Uqcrc1	10589196	8.32818	8.45846	8.67368	8.76381
mmu00190 Oxidative phosphorylation	Metabolic	27425	Atp5l	10553840	8.52311	8.83068	8.57782	8.81312
mmu00190 Oxidative phosphorylation	Metabolic	28080	Atp5o	10440977	8.90776	9.08952	8.99162	9.11561
mmu00190 Oxidative phosphorylation	Metabolic	54405	Ndufa1	10604100	6.19203	6.00668	6.55458	6.69698
mmu00190 Oxidative phosphorylation	Metabolic	54411	Atp6ap1	10600377	9.36764	9.71318	9.74706	9.82492
mmu00190 Oxidative phosphorylation	Metabolic	57423	Atp5j2	10535647	10.4816	10.5881	10.6366	10.6541
mmu00190 Oxidative phosphorylation	Metabolic	66043	Atp5d	10364696	12.0728	12.0742	12.0608	12.0498
mmu00190 Oxidative phosphorylation	Metabolic	66046	Ndufb5	10491406	8.74835	9.07573	9.17531	9.2084
mmu00190 Oxidative phosphorylation	Metabolic	66052	Sdhc	10360046	8.48679	8.70089	8.69659	8.96219
mmu00190 Oxidative phosphorylation	Metabolic	66091	Ndufa3	10549546	7.40284	7.54905	7.55387	7.78284
mmu00190 Oxidative phosphorylation	Metabolic	66108	Ndufa9	10548057	8.1022	8.35062	8.16171	8.22594
mmu00190 Oxidative phosphorylation	Metabolic	66142	Cox7b	10601356	10.0199	9.9059	9.70392	9.95025
mmu00190 Oxidative phosphorylation	Metabolic	66144	Atp6v1f	10536895	8.94293	9.17891	9.26513	9.257
mmu00190 Oxidative phosphorylation	Metabolic	66152	Uqcr10	10383887	8.47057	8.26764	8.50423	8.74794
mmu00190 Oxidative phosphorylation	Metabolic	66218	Ndufb9	10424340	9.52196	9.69165	9.94606	9.86772
mmu00190 Oxidative phosphorylation	Metabolic	66237	Atp6v1g2	10444756	4.50751	4.36609	4.59422	4.53809
mmu00190 Oxidative phosphorylation	Metabolic	66290	Atp6v1g1	10482330	10.0721	9.88182	10.299	10.3264
mmu00190 Oxidative phosphorylation	Metabolic	66335	Atp6v1c1	10423805	8.01528	8.04022	8.49962	8.8677
mmu00190 Oxidative phosphorylation	Metabolic	66377	Ndufc1	10498058	8.3391	8.24169	8.54863	8.57953
mmu00190 Oxidative phosphorylation	Metabolic	66414	Ndufa12	10365887	6.94106	6.7416	6.75524	6.9717
mmu00190 Oxidative phosphorylation	Metabolic	66416	Ndufa7	10444041	8.63269	8.32378	8.37119	8.43197
mmu00190 Oxidative phosphorylation	Metabolic	66445	Cyc1	10424825	8.47201	8.31722	8.82245	8.80765
mmu00190 Oxidative phosphorylation	Metabolic	66495	Ndufb3	10346544	5.45371	5.40344	5.29521	5.67535
mmu00190 Oxidative phosphorylation	Metabolic	66576	Uqcrh	10515253	10.0395	10.4463	9.72317	10.2537
mmu00190 Oxidative phosphorylation	Metabolic	66594	Uqcr11	10370833	8.49539	8.78853	8.53309	8.73873
mmu00190 Oxidative phosphorylation	Metabolic	66694	Uqcrfs1	10408487	5.90151	5.94614	6.01027	6.30932
mmu00190 Oxidative phosphorylation	Metabolic	66916	Ndufb7	10573194	7.1792	7.61171	7.23245	7.2942
mmu00190 Oxidative phosphorylation	Metabolic	66925	Sdhd	10593356	7.06812	7.27652	7.56846	8.008
mmu00190 Oxidative phosphorylation	Metabolic	66945	Sdha	10410625	8.93562	9.19794	9.00542	9.21295
mmu00190 Oxidative phosphorylation	Metabolic	67003	Uqcrc2	10556940	9.92174	9.94771	9.9438	9.94482	1520	1.14518	1.14589	1.05564	0.975399
mmu00190 Oxidative phosphorylation	Metabolic	67126	Atp5e	10490221	7.11746	7.04578	7.03829	7.25992
mmu00190 Oxidative phosphorylation	Metabolic	67130	Ndufa6	10430846	9.05507	9.07306	9.26506	9.27711
mmu00190 Oxidative phosphorylation	Metabolic	67184	Yjefn3	10579114	4.68016	4.36949	4.66614	4.73293
mmu00190 Oxidative phosphorylation	Metabolic	67264	Ndufb8	10468016	6.73216	6.9629	7.36336	7.54978
mmu00190 Oxidative phosphorylation	Metabolic	67273	Ndufa10	10356657	9.82172	9.99004	10.2439	10.3411
mmu00190 Oxidative phosphorylation	Metabolic	67530	Uqcrb	10412711	9.6628	9.71997	9.43302	9.73656
mmu00190 Oxidative phosphorylation	Metabolic	67680	Sdhb	10509858	8.26854	8.32096	8.62077	8.88614
mmu00190 Oxidative phosphorylation	Metabolic	67895	Ppa1	10363498	8.48764	8.04379	8.95888	8.74159
mmu00190 Oxidative phosphorylation	Metabolic	67942	Atp5g2	10433055	4.61624	4.33869	4.42076	4.46409
mmu00190 Oxidative phosphorylation	Metabolic	68194	Ndufb4	10439398	11.3319	11.2006	10.8137	10.8458
mmu00190 Oxidative phosphorylation	Metabolic	68197	Ndufc2	10555055	10.4733	10.5586	10.5598	10.5522
mmu00190 Oxidative phosphorylation	Metabolic	68202	Ndufa5	10543442	5.47567	5.47895	5.57149	5.71416
mmu00190 Oxidative phosphorylation	Metabolic	68342	Ndufb10	10448737	5.90523	6.07947	6.14634	6.49225
mmu00190 Oxidative phosphorylation	Metabolic	68349	Ndufs3	10386171	8.68215	8.52211	8.91197	9.08502
mmu00190 Oxidative phosphorylation	Metabolic	68375	Ndufa8	10482089	8.63694	8.67113	8.87101	9.0192
mmu00190 Oxidative phosphorylation	Metabolic	68775	Atp6v1c2	10399559	2.92314	2.75674	2.8556	2.98741
mmu00190 Oxidative phosphorylation	Metabolic	69802	Cox11	10380297	7.20844	6.98441	7.11116	7.06925
mmu00190 Oxidative phosphorylation	Metabolic	69875	Ndufa11	10434664	9.09614	9.23136	9.19066	9.20302
mmu00190 Oxidative phosphorylation	Metabolic	70383	Cox10	10386955	6.57937	6.12914	6.39877	6.31959
mmu00190 Oxidative phosphorylation	Metabolic	72900	Ndufv2	10452525	9.61832	9.75099	9.65052	9.73701
mmu00190 Oxidative phosphorylation	Metabolic	73834	Atp6v1d	10401138	8.40434	8.6472	9.09727	9.3035
mmu00190 Oxidative phosphorylation	Metabolic	74776	Ppa2	10496169	6.79379	6.80187	6.71327	7.03571
mmu00190 Oxidative phosphorylation	Metabolic	74915	Atp6v1e2	10453426	3.33981	3.30021	2.96572	3.32534
mmu00190 Oxidative phosphorylation	Metabolic	75406	Ndufs7	10364744	10.6345	10.4857	10.5267	10.6788
mmu00190 Oxidative phosphorylation	Metabolic	75483	Cox8c	10397907	3.02857	2.871	3.05447	2.87958
mmu00190 Oxidative phosphorylation	Metabolic	76252	Atp6v0e2	10538082	3.61593	3.78179	3.58888	3.43108
mmu00190 Oxidative phosphorylation	Metabolic	76429	Lhpp	10558265	4.35374	4.77849	3.93167	3.99928
mmu00190 Oxidative phosphorylation	Metabolic	78174	Cox7b2	10530417	2.30903	2.35784	2.40677	2.37755
mmu00190 Oxidative phosphorylation	Metabolic	78330	Ndufv3	10443808	6.85234	7.32364	6.83848	7.03865
mmu00190 Oxidative phosphorylation	Metabolic	84682	Cox4i2	10477179	3.61709	3.53211	3.52062	3.45423
mmu00190 Oxidative phosphorylation	Metabolic	104130	Ndufb11	10525471	9.06175	9.41588	9.69859	9.8063
mmu00190 Oxidative phosphorylation	Metabolic	108664	Atp6v1h	10344637	7.61641	7.9206	8.13953	8.34424
mmu00190 Oxidative phosphorylation	Metabolic	110323	Cox6b1	10562059	8.99566	9.45752	9.44161	9.6986
mmu00190 Oxidative phosphorylation	Metabolic	110935	Atp6v1b1	10539449	2.74707	2.74467	2.66756	2.77409
mmu00190 Oxidative phosphorylation	Metabolic	114143	Atp6v0b	10515519	10.1218	10.2946	10.1478	10.1275
mmu00190 Oxidative phosphorylation	Metabolic	140494	Atp6v0a4	10544036	3.83494	3.94337	3.26378	3.3656
mmu00190 Oxidative phosphorylation	Metabolic	192113	Atp12a	10415446	2.57751	2.45973	2.48263	2.52738
mmu00190 Oxidative phosphorylation	Metabolic	225887	Ndufs8	10464551	8.56372	8.49929	8.46597	8.64012
mmu00190 Oxidative phosphorylation	Metabolic	226139	Cox15	10467859	5.30799	5.51686	5.53538	5.35829
mmu00190 Oxidative phosphorylation	Metabolic	226646	Ndufs2	10360076	9.28199	9.5111	9.58974	9.67502
mmu00190 Oxidative phosphorylation	Metabolic	227197	Ndufs1	10355084	7.39787	7.65058	7.58504	7.84551
mmu00190 Oxidative phosphorylation	Metabolic	230075	Ndufb6	10512093	9.67248	9.89764	9.84638	10.0597
mmu00190 Oxidative phosphorylation	Metabolic	242341	Atp6v0d2	10511779	2.50481	2.46391	2.39733	2.49934
mmu00190 Oxidative phosphorylation	Metabolic	338375	Atp6v1g3	10350343	2.83545	2.7263	2.65575	2.61114
mmu00190 Oxidative phosphorylation	Metabolic	407785	Ndufs6	10410508	7.11533	7.11562	7.17008	7.17324
mmu00190 Oxidative phosphorylation	Metabolic	407790	Ndufa4l2	10366951	3.19774	3.24204	3.19412	3.14809
mmu00190 Oxidative phosphorylation	Metabolic	595136	Ndufs5	10435784	6.876	6.95049	6.84046	6.83498
mmu00230 Purine metabolism	Metabolic	11486	Ada	10489391	4.00638	4.32093	3.92104	3.73034
mmu00230 Purine metabolism	Metabolic	11512	Adcy6	10432190	5.49488	6.39961	6.18916	6.40736
mmu00230 Purine metabolism	Metabolic	11514	Adcy8	10429029	2.48554	2.47963	2.57729	2.51687
mmu00230 Purine metabolism	Metabolic	11515	Adcy9	10437364	3.15128	2.99238	3.47712	3.54344
mmu00230 Purine metabolism	Metabolic	11534	Adk	10413086	7.05223	7.54692	6.58795	6.99703
mmu00230 Purine metabolism	Metabolic	11564	Adsl	10425461	7.97409	7.72725	8.73287	8.46771
mmu00230 Purine metabolism	Metabolic	11565	Adssl1	10398859	3.59277	3.28405	4.23377	4.11523
mmu00230 Purine metabolism	Metabolic	11566	Adss	10360522	7.55605	6.68958	7.84973	7.40371	1435	0.873759	1.00384	1.13645	1.21569
mmu00230 Purine metabolism	Metabolic	11636	Ak1	10471474	7.05348	7.30619	7.59448	8.14533
mmu00230 Purine metabolism	Metabolic	11637	Ak2	10508382	7.31733	7.42709	7.36608	7.38093
mmu00230 Purine metabolism	Metabolic	11821	Aprt	10582390	6.8935	6.64447	7.20021	7.0627
mmu00230 Purine metabolism	Metabolic	12495	Entpd1	10463070	2.65118	2.46021	2.45652	2.50932
mmu00230 Purine metabolism	Metabolic	12496	Entpd2	10470014	3.09047	2.8461	2.87132	2.82976
mmu00230 Purine metabolism	Metabolic	12497	Entpd6	10476952	4.57402	4.84825	5.32495	5.20386
mmu00230 Purine metabolism	Metabolic	13178	Dck	10523012	4.08565	4.24328	4.26709	4.8567
mmu00230 Purine metabolism	Metabolic	14450	Gart	10440929	7.39805	7.38227	7.86659	7.73738
mmu00230 Purine metabolism	Metabolic	14544	Gda	10466659	2.51842	2.43525	2.47657	2.55709
mmu00230 Purine metabolism	Metabolic	14917	Gucy2c	10548829	2.9445	2.69652	2.63395	2.91611
mmu00230 Purine metabolism	Metabolic	14918	Gucy2d	10555156	2.9635	3.01664	3.00937	3.15799
mmu00230 Purine metabolism	Metabolic	14923	Guk1	10386359	7.94529	7.70536	7.75995	7.41934
mmu00230 Purine metabolism	Metabolic	15452	Hprt	10599627	6.89971	6.60753	7.90324	7.45242
mmu00230 Purine metabolism	Metabolic	16434	Itpa	10476197	6.48171	6.39103	6.96529	6.92156
mmu00230 Purine metabolism	Metabolic	18102	Nme1	10389858	10.0824	9.5869	9.77152	9.58404	2342	0.917262	0.999247	1.32544	1.22432
mmu00230 Purine metabolism	Metabolic	18160	Npr1	10499811	2.57643	2.61982	2.64904	2.79754
mmu00230 Purine metabolism	Metabolic	18573	Pde1a	10484283	5.12665	5.89653	5.60857	5.44995
mmu00230 Purine metabolism	Metabolic	18574	Pde1b	10427369	3.50158	3.53502	4.17347	3.87691
mmu00230 Purine metabolism	Metabolic	18575	Pde1c	10544941	2.84896	2.83086	2.87899	2.8413
mmu00230 Purine metabolism	Metabolic	18576	Pde3b	10556528	2.43877	2.37198	2.7099	2.50272
mmu00230 Purine metabolism	Metabolic	18577	Pde4a	10583551	4.66469	4.75588	5.12712	5.35645
mmu00230 Purine metabolism	Metabolic	18578	Pde4b	10506335	3.84242	5.76488	3.61056	4.08855
mmu00230 Purine metabolism	Metabolic	18582	Pde6d	10356339	8.91543	9.13515	8.97445	9.27065
mmu00230 Purine metabolism	Metabolic	18583	Pde7a	10497399	6.14607	7.56681	6.09016	6.55597
mmu00230 Purine metabolism	Metabolic	18584	Pde8a	10554521	2.62704	2.54441	2.65259	2.63659
mmu00230 Purine metabolism	Metabolic	18585	Pde9a	10443786	2.79722	2.81199	2.86979	2.71605
mmu00230 Purine metabolism	Metabolic	18587	Pde6b	10523979	2.52718	2.44125	2.39433	2.51575
mmu00230 Purine metabolism	Metabolic	18588	Pde6g	10393793	2.70464	2.64466	2.58607	2.66623
mmu00230 Purine metabolism	Metabolic	18746	Pkm	10585932	9.77438	10.4145	10.7668	10.8723	1119	0.685797	1.03248	1.38759	1.55496
mmu00230 Purine metabolism	Metabolic	18770	Pklr	10493382	3.01918	3.05381	2.97934	2.94016
mmu00230 Purine metabolism	Metabolic	18950	Pnp	10414514	6.58726	8.36164	5.70149	5.97682	1945	1.13155	2.86853	0.466081	0.656626
mmu00230 Purine metabolism	Metabolic	18968	Pola1	10605674	3.5056	3.8704	4.56492	5.34176
mmu00230 Purine metabolism	Metabolic	18969	Pola2	10465282	5.08279	5.98686	6.28515	6.46078
mmu00230 Purine metabolism	Metabolic	18971	Pold1	10562818	4.589	5.16702	5.4686	5.47558
mmu00230 Purine metabolism	Metabolic	18972	Pold2	10384032	8.09717	7.92766	8.72269	8.32125
mmu00230 Purine metabolism	Metabolic	18973	Pole	10524169	4.56533	5.58441	5.8911	6.06195
mmu00230 Purine metabolism	Metabolic	18974	Pole2	10400649	4.87604	5.99607	6.89378	7.15866
mmu00230 Purine metabolism	Metabolic	19075	Prim1	10367076	3.73593	4.76667	4.65738	5.36252
mmu00230 Purine metabolism	Metabolic	19076	Prim2	10353733	5.87113	6.57083	6.18591	6.41331
mmu00230 Purine metabolism	Metabolic	19139	Prps1	10602062	7.74161	7.31587	8.16204	7.74507
mmu00230 Purine metabolism	Metabolic	20016	Polr1c	10451238	8.93855	8.99364	9.07822	8.79188
mmu00230 Purine metabolism	Metabolic	20017	Polr1b	10475965	6.63366	6.1825	7.28726	6.92594
mmu00230 Purine metabolism	Metabolic	20018	Polr1d	10527559	5.47586	6.01975	6.31799	6.32862
mmu00230 Purine metabolism	Metabolic	20019	Polr1a	10539042	7.40957	7.35022	7.7813	7.45
mmu00230 Purine metabolism	Metabolic	20020	Polr2a	10387588	8.6617	9.54279	9.23592	9.17261
mmu00230 Purine metabolism	Metabolic	20021	Polr2c	10384349	8.64594	8.52992	8.73956	8.49274
mmu00230 Purine metabolism	Metabolic	20022	Polr2j	10526482	9.58478	9.67739	10.0661	10.1444
mmu00230 Purine metabolism	Metabolic	20133	Rrm1	10555695	7.05842	8.68698	8.37186	9.04025
mmu00230 Purine metabolism	Metabolic	20135	Rrm2	10394978	4.90827	6.39689	7.10404	8.19405
mmu00230 Purine metabolism	Metabolic	22262	Uox	10496825	2.50621	2.40601	2.59234	2.44671
mmu00230 Purine metabolism	Metabolic	22436	Xdh	10452815	8.80524	10.1681	9.67453	10.3244
mmu00230 Purine metabolism	Metabolic	23918	Impdh2	10589041	7.69459	8.20647	8.83248	8.81339
mmu00230 Purine metabolism	Metabolic	23959	Nt5e	10587639	2.5965	2.56826	2.57599	2.65092
mmu00230 Purine metabolism	Metabolic	23971	Papss1	10496110	6.46668	7.03189	7.71552	7.19392
mmu00230 Purine metabolism	Metabolic	23972	Papss2	10462507	8.56449	7.82952	6.83568	6.62534
mmu00230 Purine metabolism	Metabolic	26939	Polr3e	10557058	4.76956	3.95332	4.87771	3.83376
mmu00230 Purine metabolism	Metabolic	27369	Dguok	10545697	8.0679	8.07108	7.84396	8.12081
mmu00230 Purine metabolism	Metabolic	28071	Twistnb	10395312	5.36581	5.09572	5.88796	5.42735
mmu00230 Purine metabolism	Metabolic	29863	Pde7b	10368175	2.68752	2.60225	2.7297	2.70316
mmu00230 Purine metabolism	Metabolic	50773	Nt5c	10392936	8.91872	8.86636	8.68503	8.42262
mmu00230 Purine metabolism	Metabolic	53893	Nudt5	10469070	6.67496	6.7424	7.44832	7.27304
mmu00230 Purine metabolism	Metabolic	54195	Gucy1b3	10498935	2.38959	2.24363	2.40382	2.39856
mmu00230 Purine metabolism	Metabolic	54369	Nme6	10589413	8.41696	8.31408	8.84628	8.53917
mmu00230 Purine metabolism	Metabolic	54611	Pde3a	10542575	3.45419	3.81118	3.13058	2.8708
mmu00230 Purine metabolism	Metabolic	56248	Ak3	10466925	8.837	8.53167	7.58998	7.96097
mmu00230 Purine metabolism	Metabolic	56520	Nme4	10449236	6.01985	5.87937	6.08941	6.08898
mmu00230 Purine metabolism	Metabolic	59001	Pole3	10513622	6.97494	7.16199	7.4049	7.20867
mmu00230 Purine metabolism	Metabolic	64424	Polr1e	10504518	5.59242	5.27888	5.46029	5.20735
mmu00230 Purine metabolism	Metabolic	66355	Gmpr	10404885	3.40008	3.91726	3.01941	3.06206
mmu00230 Purine metabolism	Metabolic	66358	Adprm	10387111	4.53336	4.61674	4.49415	4.55894
mmu00230 Purine metabolism	Metabolic	66401	Nudt2	10504064	6.35367	6.39631	6.33773	6.66982
mmu00230 Purine metabolism	Metabolic	66420	Polr2e	10370708	7.52992	7.3421	7.59225	7.71657
mmu00230 Purine metabolism	Metabolic	66491	Polr2l	10487267	10.2628	10.3787	9.93385	10.1743
mmu00230 Purine metabolism	Metabolic	66566	Ntpcr	10576561	5.02286	5.24109	4.97309	4.78059
mmu00230 Purine metabolism	Metabolic	66681	Pgm1	10522009	7.02597	7.23898	8.00349	8.08185
mmu00230 Purine metabolism	Metabolic	66763	4933425L06Rik	10407024	2.7509	2.62099	2.63751	2.66204
mmu00230 Purine metabolism	Metabolic	66979	Pole4	10545583	8.22693	7.53522	8.68797	8.4916
mmu00230 Purine metabolism	Metabolic	67005	Polr3k	10479736	5.62212	5.7327	5.96968	5.97602
mmu00230 Purine metabolism	Metabolic	67464	Entpd4	10416199	6.4011	7.01409	6.50213	6.60177
mmu00230 Purine metabolism	Metabolic	67486	Polr3g	10410877	3.40143	3.68915	3.67572	4.12952
mmu00230 Purine metabolism	Metabolic	67710	Polr2g	10465804	9.03355	9.25796	9.65972	9.72611
mmu00230 Purine metabolism	Metabolic	67967	Pold3	10565862	5.1542	6.11849	5.68246	6.15156
mmu00230 Purine metabolism	Metabolic	68695	Hddc3	10554463	4.80269	4.72028	4.99323	4.60991
mmu00230 Purine metabolism	Metabolic	68870	Ak8	10470614	2.71772	2.68973	2.64317	2.62421
mmu00230 Purine metabolism	Metabolic	69241	Polr2d	10454478	6.42497	6.75977	6.57764	6.67509
mmu00230 Purine metabolism	Metabolic	69745	Pold4	10460392	8.04785	8.35537	8.37485	7.74094
mmu00230 Purine metabolism	Metabolic	69833	Polr2f	10342736	10.2917	10.4616	10.5936	11.0567
mmu00230 Purine metabolism	Metabolic	69870	Polr3gl	10500362	5.31815	5.31564	5.06849	5.05141
mmu00230 Purine metabolism	Metabolic	69920	Polr2i	10551841	6.27322	5.90162	6.77143	6.51082
mmu00230 Purine metabolism	Metabolic	70408	Polr3f	10476691	4.78064	4.5706	4.97051	4.98345
mmu00230 Purine metabolism	Metabolic	70428	Polr3b	10365355	6.37486	6.2855	6.4509	6.32714
mmu00230 Purine metabolism	Metabolic	70881	Nt5c1b	10394542	2.5914	2.4369	2.36951	2.44697
mmu00230 Purine metabolism	Metabolic	71701	Pnpt1	10374793	5.44932	5.05932	5.32157	5.28962
mmu00230 Purine metabolism	Metabolic	72090	Entpd8	10469923	2.90687	2.93323	3.00999	2.93698
mmu00230 Purine metabolism	Metabolic	72157	Pgm2	10506188	7.62963	8.4554	8.65153	8.56182
mmu00230 Purine metabolism	Metabolic	73532	1700080E11Rik	10596322	2.95986	2.72582	2.90729	2.89821
mmu00230 Purine metabolism	Metabolic	74167	Nudt9	10523674	8.27438	9.21795	9.0722	9.43803
mmu00230 Purine metabolism	Metabolic	75456	Prps1l1	10395324	2.9045	2.56551	2.49846	2.67635
mmu00230 Purine metabolism	Metabolic	75533	Nme5	10458122	2.69522	2.50342	2.57327	2.36433
mmu00230 Purine metabolism	Metabolic	75686	Nudt16	10596318	3.7487	3.62593	3.39356	3.40554
mmu00230 Purine metabolism	Metabolic	76025	Cant1	10393580	6.33479	6.71038	6.3529	6.34254
mmu00230 Purine metabolism	Metabolic	76952	Nt5c2	10468253	7.37904	7.86467	7.13864	7.69759
mmu00230 Purine metabolism	Metabolic	76974	Urah	10558687	2.72939	2.92093	2.89257	2.68525
mmu00230 Purine metabolism	Metabolic	78600	Pde6h	10542407	3.03976	3.02967	3.01762	2.96335
mmu00230 Purine metabolism	Metabolic	78801	Ak7	10398130	2.85738	2.71664	2.81582	2.96138
mmu00230 Purine metabolism	Metabolic	78929	Polr3h	10430783	5.01482	4.6792	4.93916	4.96689
mmu00230 Purine metabolism	Metabolic	103850	Nt5m	10376557	5.50893	5.44422	5.63235	5.51277
mmu00230 Purine metabolism	Metabolic	104111	Adcy3	10394258	3.41369	3.2119	3.31695	3.22136
mmu00230 Purine metabolism	Metabolic	105446	Gmpr2	10415363	5.45384	5.48651	5.46876	5.29742
mmu00230 Purine metabolism	Metabolic	107569	Nt5c3	10544982	4.20899	4.32982	4.25791	4.29166
mmu00230 Purine metabolism	Metabolic	108147	Atic	10347193	9.84589	9.74224	10.1547	10.0752	1004	0.876309	0.841746	1.07646	0.942734
mmu00230 Purine metabolism	Metabolic	110385	Pde4c	10572466	2.98296	3.12955	2.96794	3.14653
mmu00230 Purine metabolism	Metabolic	110639	Prps2	10607877	7.19553	7.48839	6.85012	6.92685
mmu00230 Purine metabolism	Metabolic	110855	Pde6c	10462887	2.61611	2.54134	2.51318	2.58696
mmu00230 Purine metabolism	Metabolic	171567	Nme7	10351277	5.75039	6.43435	6.69231	6.67665
mmu00230 Purine metabolism	Metabolic	207728	Pde2a	10555510	2.82465	2.88801	2.84673	2.84101
mmu00230 Purine metabolism	Metabolic	209558	Enpp3	10368317	5.55214	8.09276	5.63656	6.60319
mmu00230 Purine metabolism	Metabolic	210044	Adcy2	10410408	2.92879	2.4388	2.7437	2.53402
mmu00230 Purine metabolism	Metabolic	215446	Entpd3	10590306	2.87934	2.76044	2.69342	2.73657
mmu00230 Purine metabolism	Metabolic	218461	Pde8b	10411171	6.92558	7.75127	4.54915	4.17831
mmu00230 Purine metabolism	Metabolic	218832	Polr3a	10418131	6.47743	6.51883	6.98129	6.54059
mmu00230 Purine metabolism	Metabolic	224129	Adcy5	10435388	2.96696	2.76818	2.89524	2.76975
mmu00230 Purine metabolism	Metabolic	225600	Pde6a	10456096	2.96256	2.78924	2.90065	2.8575
mmu00230 Purine metabolism	Metabolic	229363	Gmps	10492381	7.28584	7.38291	7.89801	7.86301
mmu00230 Purine metabolism	Metabolic	229589	Prune	10500133	6.77424	7.2109	7.61671	8.21529
mmu00230 Purine metabolism	Metabolic	229665	Ampd1	10494873	3.03243	2.97504	2.98885	3.1696
mmu00230 Purine metabolism	Metabolic	229949	Ak5	10502863	6.05267	4.77745	5.65193	4.67842
mmu00230 Purine metabolism	Metabolic	230103	Npr2	10504375	7.1352	6.82253	7.49601	7.52961
mmu00230 Purine metabolism	Metabolic	230718	Nt5c1a	10507833	2.79311	2.8435	2.99788	2.85511
mmu00230 Purine metabolism	Metabolic	231327	Ppat	10530806	5.67111	5.63909	6.30434	5.57396
mmu00230 Purine metabolism	Metabolic	231329	Polr2b	10522716	6.90962	7.38613	7.06474	7.42111
mmu00230 Purine metabolism	Metabolic	231903	Urad	10535776	3.13477	2.87568	2.97684	3.10961
mmu00230 Purine metabolism	Metabolic	234889	Gucy1a2	10582958	2.68458	2.67315	2.8165	3.03133
mmu00230 Purine metabolism	Metabolic	237823	Pfas	10387222	5.05666	5.39601	6.26208	6.22185
mmu00230 Purine metabolism	Metabolic	238871	Pde4d	10407124	3.7981	5.36742	3.79719	4.47214
mmu00230 Purine metabolism	Metabolic	239134	Gucy1b2	10420675	2.53815	2.48372	2.4762	2.51588
mmu00230 Purine metabolism	Metabolic	241489	Pde11a	10483828	2.93374	2.79629	2.93276	2.84086
mmu00230 Purine metabolism	Metabolic	242202	Pde5a	10495794	2.72194	2.66475	2.46132	2.55978
mmu00230 Purine metabolism	Metabolic	245650	Gucy2f	10607064	2.46032	2.29657	2.31408	2.23506
mmu00230 Purine metabolism	Metabolic	245841	Polr2h	10434523	6.51277	6.24028	6.57784	6.29021
mmu00230 Purine metabolism	Metabolic	271639	Adcy10	10351310	2.26017	2.36351	2.22908	2.3207
mmu00230 Purine metabolism	Metabolic	382985	Rrm2b	10428232	4.52385	4.28262	4.77829	4.31842
mmu00230 Purine metabolism	Metabolic	432530	Adcy1	10374202	2.96611	2.80997	3.29398	3.26514
mmu00230 Purine metabolism	Metabolic	633979	Ak9	10362751	2.71903	2.53233	2.55887	2.51851
mmu00230 Purine metabolism	Metabolic	102216272	Ak6	10406898	5.99671	5.78721	6.02882	5.94237
mmu00232 Caffeine metabolism	Metabolic	13077	Cyp1a2	10593981	2.85459	2.53528	2.44365	2.62861
mmu00232 Caffeine metabolism	Metabolic	17960	Nat1	10572085	2.3383	2.28113	2.17018	2.10968
mmu00232 Caffeine metabolism	Metabolic	17962	Nat3	10572095	2.45936	2.23526	2.28254	2.44608
mmu00232 Caffeine metabolism	Metabolic	22262	Uox	10496825	2.50621	2.40601	2.59234	2.44671
mmu00232 Caffeine metabolism	Metabolic	22436	Xdh	10452815	8.80524	10.1681	9.67453	10.3244
mmu00240 Pyrimidine metabolism	Metabolic	12495	Entpd1	10463070	2.65118	2.46021	2.45652	2.50932
mmu00240 Pyrimidine metabolism	Metabolic	12497	Entpd6	10476952	4.57402	4.84825	5.32495	5.20386
mmu00240 Pyrimidine metabolism	Metabolic	13178	Dck	10523012	4.08565	4.24328	4.26709	4.8567
mmu00240 Pyrimidine metabolism	Metabolic	16434	Itpa	10476197	6.48171	6.39103	6.96529	6.92156
mmu00240 Pyrimidine metabolism	Metabolic	18102	Nme1	10389858	10.0824	9.5869	9.77152	9.58404	2342	0.917262	0.999247	1.32544	1.22432
mmu00240 Pyrimidine metabolism	Metabolic	18950	Pnp	10414514	6.58726	8.36164	5.70149	5.97682	1945	1.13155	2.86853	0.466081	0.656626
mmu00240 Pyrimidine metabolism	Metabolic	18968	Pola1	10605674	3.5056	3.8704	4.56492	5.34176
mmu00240 Pyrimidine metabolism	Metabolic	18969	Pola2	10465282	5.08279	5.98686	6.28515	6.46078
mmu00240 Pyrimidine metabolism	Metabolic	18971	Pold1	10562818	4.589	5.16702	5.4686	5.47558
mmu00240 Pyrimidine metabolism	Metabolic	18972	Pold2	10384032	8.09717	7.92766	8.72269	8.32125
mmu00240 Pyrimidine metabolism	Metabolic	18973	Pole	10524169	4.56533	5.58441	5.8911	6.06195
mmu00240 Pyrimidine metabolism	Metabolic	18974	Pole2	10400649	4.87604	5.99607	6.89378	7.15866
mmu00240 Pyrimidine metabolism	Metabolic	19075	Prim1	10367076	3.73593	4.76667	4.65738	5.36252
mmu00240 Pyrimidine metabolism	Metabolic	19076	Prim2	10353733	5.87113	6.57083	6.18591	6.41331
mmu00240 Pyrimidine metabolism	Metabolic	20016	Polr1c	10451238	8.93855	8.99364	9.07822	8.79188
mmu00240 Pyrimidine metabolism	Metabolic	20017	Polr1b	10475965	6.63366	6.1825	7.28726	6.92594
mmu00240 Pyrimidine metabolism	Metabolic	20018	Polr1d	10527559	5.47586	6.01975	6.31799	6.32862
mmu00240 Pyrimidine metabolism	Metabolic	20019	Polr1a	10539042	7.40957	7.35022	7.7813	7.45
mmu00240 Pyrimidine metabolism	Metabolic	20020	Polr2a	10387588	8.6617	9.54279	9.23592	9.17261
mmu00240 Pyrimidine metabolism	Metabolic	20021	Polr2c	10384349	8.64594	8.52992	8.73956	8.49274
mmu00240 Pyrimidine metabolism	Metabolic	20022	Polr2j	10526482	9.58478	9.67739	10.0661	10.1444
mmu00240 Pyrimidine metabolism	Metabolic	20133	Rrm1	10555695	7.05842	8.68698	8.37186	9.04025
mmu00240 Pyrimidine metabolism	Metabolic	20135	Rrm2	10394978	4.90827	6.39689	7.10404	8.19405
mmu00240 Pyrimidine metabolism	Metabolic	21877	Tk1	10582809	4.57556	6.15062	5.8116	6.91096
mmu00240 Pyrimidine metabolism	Metabolic	21915	Dtymk	10356859	6.93779	7.28175	7.88379	8.12222
mmu00240 Pyrimidine metabolism	Metabolic	22169	Cmpk2	10395039	2.40353	2.49268	2.41614	2.47129
mmu00240 Pyrimidine metabolism	Metabolic	22171	Tyms	10528915	5.91548	6.82293	7.29703	7.67319
mmu00240 Pyrimidine metabolism	Metabolic	22245	Uck1	10481577	5.70616	5.76528	6.39985	6.42165
mmu00240 Pyrimidine metabolism	Metabolic	22247	Umps	10439130	6.74755	6.9538	7.0791	7.05897
mmu00240 Pyrimidine metabolism	Metabolic	23959	Nt5e	10587639	2.5965	2.56826	2.57599	2.65092
mmu00240 Pyrimidine metabolism	Metabolic	26462	Txnrd2	10434191	4.28279	4.58111	4.66388	4.61597
mmu00240 Pyrimidine metabolism	Metabolic	26939	Polr3e	10557058	4.76956	3.95332	4.87771	3.83376
mmu00240 Pyrimidine metabolism	Metabolic	28071	Twistnb	10395312	5.36581	5.09572	5.88796	5.42735
mmu00240 Pyrimidine metabolism	Metabolic	50493	Txnrd1	10365260	7.7863	7.68746	8.50487	8.1374
mmu00240 Pyrimidine metabolism	Metabolic	50773	Nt5c	10392936	8.91872	8.86636	8.68503	8.42262
mmu00240 Pyrimidine metabolism	Metabolic	51797	Ctps	10515943	7.60501	8.02501	8.4759	8.11021
mmu00240 Pyrimidine metabolism	Metabolic	54369	Nme6	10589413	8.41696	8.31408	8.84628	8.53917
mmu00240 Pyrimidine metabolism	Metabolic	55936	Ctps2	10603026	7.35735	8.08842	7.33175	7.8811
mmu00240 Pyrimidine metabolism	Metabolic	56520	Nme4	10449236	6.01985	5.87937	6.08941	6.08898
mmu00240 Pyrimidine metabolism	Metabolic	56749	Dhodh	10581612	4.25322	4.26632	4.21362	4.17338
mmu00240 Pyrimidine metabolism	Metabolic	57813	Tk2	10581036	6.69504	6.74355	6.26043	5.84843
mmu00240 Pyrimidine metabolism	Metabolic	59001	Pole3	10513622	6.97494	7.16199	7.4049	7.20867
mmu00240 Pyrimidine metabolism	Metabolic	64424	Polr1e	10504518	5.59242	5.27888	5.46029	5.20735
mmu00240 Pyrimidine metabolism	Metabolic	66401	Nudt2	10504064	6.35367	6.39631	6.33773	6.66982
mmu00240 Pyrimidine metabolism	Metabolic	66420	Polr2e	10370708	7.52992	7.3421	7.59225	7.71657
mmu00240 Pyrimidine metabolism	Metabolic	66422	Dctpp1	10568217	5.91194	5.70803	6.02869	5.93739
mmu00240 Pyrimidine metabolism	Metabolic	66491	Polr2l	10487267	10.2628	10.3787	9.93385	10.1743
mmu00240 Pyrimidine metabolism	Metabolic	66588	Cmpk1	10515164	7.26562	7.37648	7.07915	7.94989
mmu00240 Pyrimidine metabolism	Metabolic	66763	4933425L06Rik	10407024	2.7509	2.62099	2.63751	2.66204
mmu00240 Pyrimidine metabolism	Metabolic	66979	Pole4	10545583	8.22693	7.53522	8.68797	8.4916
mmu00240 Pyrimidine metabolism	Metabolic	67005	Polr3k	10479736	5.62212	5.7327	5.96968	5.97602
mmu00240 Pyrimidine metabolism	Metabolic	67464	Entpd4	10416199	6.4011	7.01409	6.50213	6.60177
mmu00240 Pyrimidine metabolism	Metabolic	67486	Polr3g	10410877	3.40143	3.68915	3.67572	4.12952
mmu00240 Pyrimidine metabolism	Metabolic	67710	Polr2g	10465804	9.03355	9.25796	9.65972	9.72611
mmu00240 Pyrimidine metabolism	Metabolic	67967	Pold3	10565862	5.1542	6.11849	5.68246	6.15156
mmu00240 Pyrimidine metabolism	Metabolic	68556	Uckl1	10490690	7.12799	7.03063	7.95987	7.82454
mmu00240 Pyrimidine metabolism	Metabolic	69241	Polr2d	10454478	6.42497	6.75977	6.57764	6.67509
mmu00240 Pyrimidine metabolism	Metabolic	69719	Cad	10520650	5.98871	5.78437	6.86879	6.43976
mmu00240 Pyrimidine metabolism	Metabolic	69745	Pold4	10460392	8.04785	8.35537	8.37485	7.74094
mmu00240 Pyrimidine metabolism	Metabolic	69833	Polr2f	10342736	10.2917	10.4616	10.5936	11.0567
mmu00240 Pyrimidine metabolism	Metabolic	69870	Polr3gl	10500362	5.31815	5.31564	5.06849	5.05141
mmu00240 Pyrimidine metabolism	Metabolic	69920	Polr2i	10551841	6.27322	5.90162	6.77143	6.51082
mmu00240 Pyrimidine metabolism	Metabolic	70408	Polr3f	10476691	4.78064	4.5706	4.97051	4.98345
mmu00240 Pyrimidine metabolism	Metabolic	70428	Polr3b	10365355	6.37486	6.2855	6.4509	6.32714
mmu00240 Pyrimidine metabolism	Metabolic	70881	Nt5c1b	10394542	2.5914	2.4369	2.36951	2.44697
mmu00240 Pyrimidine metabolism	Metabolic	71701	Pnpt1	10374793	5.44932	5.05932	5.32157	5.28962
mmu00240 Pyrimidine metabolism	Metabolic	72090	Entpd8	10469923	2.90687	2.93323	3.00999	2.93698
mmu00240 Pyrimidine metabolism	Metabolic	72269	Cda	10517609	7.06368	7.85059	7.55096	8.08398
mmu00240 Pyrimidine metabolism	Metabolic	72962	Tymp	10431546	3.69109	3.71101	3.74375	3.6721
mmu00240 Pyrimidine metabolism	Metabolic	75533	Nme5	10458122	2.69522	2.50342	2.57327	2.36433
mmu00240 Pyrimidine metabolism	Metabolic	76025	Cant1	10393580	6.33479	6.71038	6.3529	6.34254
mmu00240 Pyrimidine metabolism	Metabolic	76654	Upp2	10472199	2.50924	2.44146	2.32372	2.47845
mmu00240 Pyrimidine metabolism	Metabolic	76952	Nt5c2	10468253	7.37904	7.86467	7.13864	7.69759
mmu00240 Pyrimidine metabolism	Metabolic	78929	Polr3h	10430783	5.01482	4.6792	4.93916	4.96689
mmu00240 Pyrimidine metabolism	Metabolic	80914	Uck2	10359851	9.32025	9.04906	9.46099	9.21067
mmu00240 Pyrimidine metabolism	Metabolic	99586	Dpyd	10495625	2.4988	2.41532	2.37937	2.44888
mmu00240 Pyrimidine metabolism	Metabolic	103149	Upb1	10364038	2.79818	2.66637	2.78773	2.81559
mmu00240 Pyrimidine metabolism	Metabolic	103850	Nt5m	10376557	5.50893	5.44422	5.63235	5.51277
mmu00240 Pyrimidine metabolism	Metabolic	107569	Nt5c3	10544982	4.20899	4.32982	4.25791	4.29166
mmu00240 Pyrimidine metabolism	Metabolic	110074	Dut	10475610	4.78299	4.98421	5.7742	5.5886
mmu00240 Pyrimidine metabolism	Metabolic	171567	Nme7	10351277	5.75039	6.43435	6.69231	6.67665
mmu00240 Pyrimidine metabolism	Metabolic	215446	Entpd3	10590306	2.87934	2.76044	2.69342	2.73657
mmu00240 Pyrimidine metabolism	Metabolic	218832	Polr3a	10418131	6.47743	6.51883	6.98129	6.54059
mmu00240 Pyrimidine metabolism	Metabolic	230718	Nt5c1a	10507833	2.79311	2.8435	2.99788	2.85511
mmu00240 Pyrimidine metabolism	Metabolic	231329	Polr2b	10522716	6.90962	7.38613	7.06474	7.42111
mmu00240 Pyrimidine metabolism	Metabolic	232223	Txnrd3	10539933	6.36654	5.94851	6.24525	5.89081
mmu00240 Pyrimidine metabolism	Metabolic	245841	Polr2h	10434523	6.51277	6.24028	6.57784	6.29021
mmu00240 Pyrimidine metabolism	Metabolic	320685	Dctd	10571752	8.03532	7.25494	7.9947	7.76253
mmu00240 Pyrimidine metabolism	Metabolic	331487	Uprt	10601326	5.02723	4.32229	5.18356	4.764
mmu00240 Pyrimidine metabolism	Metabolic	382985	Rrm2b	10428232	4.52385	4.28262	4.77829	4.31842
mmu00240 Pyrimidine metabolism	Metabolic	633979	Ak9	10362751	2.71903	2.53233	2.55887	2.51851
mmu00250 Alanine, aspartate and glutamate metabolism	Metabolic	11484	Aspa	10388254	2.7125	2.88746	2.5851	2.66799
mmu00250 Alanine, aspartate and glutamate metabolism	Metabolic	11564	Adsl	10425461	7.97409	7.72725	8.73287	8.46771
mmu00250 Alanine, aspartate and glutamate metabolism	Metabolic	11565	Adssl1	10398859	3.59277	3.28405	4.23377	4.11523
mmu00250 Alanine, aspartate and glutamate metabolism	Metabolic	11566	Adss	10360522	7.55605	6.68958	7.84973	7.40371	1435	0.873759	1.00384	1.13645	1.21569
mmu00250 Alanine, aspartate and glutamate metabolism	Metabolic	11611	Agxt	10348702	2.62999	2.53319	2.43724	2.60071
mmu00250 Alanine, aspartate and glutamate metabolism	Metabolic	11898	Ass1	10363541	4.15907	4.41418	6.1909	7.0536
mmu00250 Alanine, aspartate and glutamate metabolism	Metabolic	14204	Il4i1	10552743	3.17931	2.96287	2.77395	2.99846
mmu00250 Alanine, aspartate and glutamate metabolism	Metabolic	14415	Gad1	10472707	2.96515	2.70107	2.77553	2.71066
mmu00250 Alanine, aspartate and glutamate metabolism	Metabolic	14417	Gad2	10469672	2.88777	2.64363	2.66229	2.70139
mmu00250 Alanine, aspartate and glutamate metabolism	Metabolic	14583	Gfpt1	10539773	7.12391	7.42077	7.57954	7.69047
mmu00250 Alanine, aspartate and glutamate metabolism	Metabolic	14584	Gfpt2	10375614	6.58775	6.57072	5.4859	4.77197
mmu00250 Alanine, aspartate and glutamate metabolism	Metabolic	14645	Glul	10350753	4.56549	6.28146	5.64194	5.36819
mmu00250 Alanine, aspartate and glutamate metabolism	Metabolic	14660	Gls	10354472	8.39322	8.30171	7.09076	7.36974
mmu00250 Alanine, aspartate and glutamate metabolism	Metabolic	14661	Glud1	10414093	8.97912	8.63114	7.96435	8.4287	2498	1.19467	1.05962	0.866796	0.784064
mmu00250 Alanine, aspartate and glutamate metabolism	Metabolic	14718	Got1	10467842	9.98647	8.89049	10.0414	9.03751
mmu00250 Alanine, aspartate and glutamate metabolism	Metabolic	14719	Got2	10535025	10.6385	10.9764	10.6882	10.7078
mmu00250 Alanine, aspartate and glutamate metabolism	Metabolic	52633	Nit2	10440037	6.66145	7.00119	6.93134	6.86278
mmu00250 Alanine, aspartate and glutamate metabolism	Metabolic	53320	Folh1	10565401	2.54649	2.53442	2.53206	2.5131
mmu00250 Alanine, aspartate and glutamate metabolism	Metabolic	69719	Cad	10520650	5.98871	5.78437	6.86879	6.43976
mmu00250 Alanine, aspartate and glutamate metabolism	Metabolic	70503	Ddo	10362701	2.41272	2.47993	2.46905	2.40901
mmu00250 Alanine, aspartate and glutamate metabolism	Metabolic	76282	Gpt	10424979	2.88117	2.93315	2.99465	3.00763
mmu00250 Alanine, aspartate and glutamate metabolism	Metabolic	100470	Lao1	10507580	3.03733	2.90515	2.86586	2.85055
mmu00250 Alanine, aspartate and glutamate metabolism	Metabolic	108653	Rimklb	10547613	2.72875	2.42841	2.49024	2.44107
mmu00250 Alanine, aspartate and glutamate metabolism	Metabolic	108682	Gpt2	10573626	8.63849	6.22663	7.89012	6.56538
mmu00250 Alanine, aspartate and glutamate metabolism	Metabolic	194237	Rimkla	10515924	3.11587	3.00649	3.13497	3.2267
mmu00250 Alanine, aspartate and glutamate metabolism	Metabolic	212647	Aldh4a1	10509790	3.85312	3.98333	3.72036	3.70622
mmu00250 Alanine, aspartate and glutamate metabolism	Metabolic	214579	Aldh5a1	10408335	3.20095	3.68739	3.35299	3.37498
mmu00250 Alanine, aspartate and glutamate metabolism	Metabolic	227231	Cps1	10347117	2.462	2.58328	2.59034	2.50274
mmu00250 Alanine, aspartate and glutamate metabolism	Metabolic	231327	Ppat	10530806	5.67111	5.63909	6.30434	5.57396
mmu00250 Alanine, aspartate and glutamate metabolism	Metabolic	268782	Agxt2	10423053	2.7411	2.65807	2.47861	2.49931
mmu00250 Alanine, aspartate and glutamate metabolism	Metabolic	268860	Abat	10433445	3.3442	3.39262	3.20061	3.39134
mmu00250 Alanine, aspartate and glutamate metabolism	Metabolic	269642	Nat8l	10521168	2.87336	2.76337	2.70695	2.73808
mmu00260 Glycine, serine and threonine metabolism	Metabolic	11611	Agxt	10348702	2.62999	2.53319	2.43724	2.60071
mmu00260 Glycine, serine and threonine metabolism	Metabolic	11656	Alas2	10602372	2.87006	2.66646	2.75116	2.8055
mmu00260 Glycine, serine and threonine metabolism	Metabolic	11754	Aoc3	10381379	3.21016	2.84793	2.80576	2.92748
mmu00260 Glycine, serine and threonine metabolism	Metabolic	12116	Bhmt	10411142	2.80737	3.44406	3.04314	3.04319
mmu00260 Glycine, serine and threonine metabolism	Metabolic	12183	Bpgm	10537179	3.74218	4.44301	4.00599	3.96335
mmu00260 Glycine, serine and threonine metabolism	Metabolic	12411	Cbs	10449712	3.69351	3.6894	3.77545	3.68708
mmu00260 Glycine, serine and threonine metabolism	Metabolic	13142	Dao	10524422	2.51301	2.54979	2.52994	2.55488
mmu00260 Glycine, serine and threonine metabolism	Metabolic	13382	Dld	10399825	6.95638	6.41993	7.29278	7.10214	2468	1.09694	1.05264	1.14929	0.991422
mmu00260 Glycine, serine and threonine metabolism	Metabolic	14431	Gamt	10370766	6.88387	6.87947	7.17375	7.42926
mmu00260 Glycine, serine and threonine metabolism	Metabolic	14711	Gnmt	10451451	3.16054	2.87311	2.78564	2.82033
mmu00260 Glycine, serine and threonine metabolism	Metabolic	17161	Maoa	10598771	6.66775	6.34453	7.02669	7.25978
mmu00260 Glycine, serine and threonine metabolism	Metabolic	18648	Pgam1	10463168	9.43447	9.91923	10.0925	10.101	2010	0.959294	1.10468	1.2218	1.31585
mmu00260 Glycine, serine and threonine metabolism	Metabolic	19193	Pipox	10388718	2.82354	2.7398	2.72722	2.59694
mmu00260 Glycine, serine and threonine metabolism	Metabolic	20425	Shmt1	10386604	5.61916	5.58794	6.18535	5.98591
mmu00260 Glycine, serine and threonine metabolism	Metabolic	56012	Pgam2	10384015	2.76311	2.92572	2.73716	2.81478
mmu00260 Glycine, serine and threonine metabolism	Metabolic	58865	Tdh	10420780	2.98893	2.69926	2.84544	2.85196
mmu00260 Glycine, serine and threonine metabolism	Metabolic	67092	Gatm	10487011	2.62918	2.56003	2.57312	2.57268
mmu00260 Glycine, serine and threonine metabolism	Metabolic	68133	Gcsh	10582020	5.37727	5.52544	5.24833	5.16979
mmu00260 Glycine, serine and threonine metabolism	Metabolic	71776	Tha1	10393436	3.25531	3.37045	3.1952	3.31731
mmu00260 Glycine, serine and threonine metabolism	Metabolic	74129	Dmgdh	10406646	2.38725	2.51375	2.40275	2.53343
mmu00260 Glycine, serine and threonine metabolism	Metabolic	76238	Grhpr	10504504	6.75487	7.01433	7.09862	6.88321
mmu00260 Glycine, serine and threonine metabolism	Metabolic	100678	Psph	10338890	8.43331	6.46502	8.68329	6.93511
mmu00260 Glycine, serine and threonine metabolism	Metabolic	104174	Gldc	10466976	3.00412	2.82399	2.8654	2.88136
mmu00260 Glycine, serine and threonine metabolism	Metabolic	107272	Psat1	10466410	9.69309	9.31094	9.7928	9.24767	2479	1.09198	1.09001	1.04206	0.634915
mmu00260 Glycine, serine and threonine metabolism	Metabolic	107869	Cth	10503023	7.87199	4.90775	6.66274	4.89841
mmu00260 Glycine, serine and threonine metabolism	Metabolic	108037	Shmt2	10373202	8.85639	7.50312	9.50972	8.40888
mmu00260 Glycine, serine and threonine metabolism	Metabolic	109731	Maob	10603746	2.56262	2.60079	2.57552	2.64769
mmu00260 Glycine, serine and threonine metabolism	Metabolic	110695	Aldh7a1	10458960	6.88618	6.96277	6.78342	6.71079
mmu00260 Glycine, serine and threonine metabolism	Metabolic	192166	Sardh	10481186	5.8015	5.8431	5.75108	5.78529
mmu00260 Glycine, serine and threonine metabolism	Metabolic	231691	Sds	10525076	2.90175	2.86111	2.88655	2.88909
mmu00260 Glycine, serine and threonine metabolism	Metabolic	236539	Phgdh	10558439	8.92753	7.80225	9.17486	8.20584
mmu00260 Glycine, serine and threonine metabolism	Metabolic	237940	Aoc2	10381361	3.96026	3.85705	3.88754	4.04435
mmu00260 Glycine, serine and threonine metabolism	Metabolic	257635	Sdsl	10533122	3.43827	3.16667	3.11566	3.05034
mmu00260 Glycine, serine and threonine metabolism	Metabolic	268782	Agxt2	10423053	2.7411	2.65807	2.47861	2.49931
mmu00260 Glycine, serine and threonine metabolism	Metabolic	434437	Amt	10588883	2.9829	2.87353	2.87414	3.07492
mmu00270 Cysteine and methionine metabolism	Metabolic	11702	Amd1	10447510	6.28494	6.60525	6.51528	6.99843
mmu00270 Cysteine and methionine metabolism	Metabolic	11720	Mat1a	10414192	2.68555	2.57151	2.56318	2.67373
mmu00270 Cysteine and methionine metabolism	Metabolic	12116	Bhmt	10411142	2.80737	3.44406	3.04314	3.04319
mmu00270 Cysteine and methionine metabolism	Metabolic	12411	Cbs	10449712	3.69351	3.6894	3.77545	3.68708
mmu00270 Cysteine and methionine metabolism	Metabolic	12583	Cdo1	10458828	3.21153	3.38808	3.60248	4.35117
mmu00270 Cysteine and methionine metabolism	Metabolic	13433	Dnmt1	10591369	5.96774	7.65769	8.04404	8.6373
mmu00270 Cysteine and methionine metabolism	Metabolic	14204	Il4i1	10552743	3.17931	2.96287	2.77395	2.99846
mmu00270 Cysteine and methionine metabolism	Metabolic	14718	Got1	10467842	9.98647	8.89049	10.0414	9.03751
mmu00270 Cysteine and methionine metabolism	Metabolic	14719	Got2	10535025	10.6385	10.9764	10.6882	10.7078
mmu00270 Cysteine and methionine metabolism	Metabolic	16828	Ldha	10553301	9.4769	10.1003	10.5301	10.3731	2460	0.818048	1.08287	1.22764	1.17657
mmu00270 Cysteine and methionine metabolism	Metabolic	16832	Ldhb	10462035	6.11717	6.84177	6.22804	6.96721
mmu00270 Cysteine and methionine metabolism	Metabolic	16833	Ldhc	10553309	2.47443	2.43026	2.46583	2.50902
mmu00270 Cysteine and methionine metabolism	Metabolic	17448	Mdh2	10526381	10.4086	10.5553	11.0424	11.0516
mmu00270 Cysteine and methionine metabolism	Metabolic	17449	Mdh1	10384603	8.62281	8.90507	8.82645	8.9403
mmu00270 Cysteine and methionine metabolism	Metabolic	20603	Sms	10607524	6.31109	6.55999	7.8775	7.68336
mmu00270 Cysteine and methionine metabolism	Metabolic	20810	Srm	10510391	9.69333	8.83301	9.81567	9.53544
mmu00270 Cysteine and methionine metabolism	Metabolic	22117	Tst	10430319	3.50921	3.39875	3.55353	3.45819
mmu00270 Cysteine and methionine metabolism	Metabolic	56369	Apip	10474159	6.40154	5.96377	6.44381	6.41354
mmu00270 Cysteine and methionine metabolism	Metabolic	66902	Mtap	10505894	9.44871	9.28084	9.18938	9.23861
mmu00270 Cysteine and methionine metabolism	Metabolic	67873	Mri1	10580160	4.91613	4.56455	4.88657	4.4404
mmu00270 Cysteine and methionine metabolism	Metabolic	74340	Ahcyl2	10536931	7.66701	8.02261	8.0242	8.12454
mmu00270 Cysteine and methionine metabolism	Metabolic	100470	Lao1	10507580	3.03733	2.90515	2.86586	2.85055
mmu00270 Cysteine and methionine metabolism	Metabolic	104923	Adi1	10395058	6.00685	5.95543	7.00979	6.74357
mmu00270 Cysteine and methionine metabolism	Metabolic	106557	Ldhal6b	10447557	2.64728	2.86311	2.95997	2.68765
mmu00270 Cysteine and methionine metabolism	Metabolic	107869	Cth	10503023	7.87199	4.90775	6.66274	4.89841
mmu00270 Cysteine and methionine metabolism	Metabolic	108645	Mat2b	10385239	6.91772	6.99814	6.64971	6.23774
mmu00270 Cysteine and methionine metabolism	Metabolic	231691	Sds	10525076	2.90175	2.86111	2.88655	2.88909
mmu00270 Cysteine and methionine metabolism	Metabolic	232087	Mat2a	10545417	10.3118	9.89836	9.81084	9.88209
mmu00270 Cysteine and methionine metabolism	Metabolic	234724	Tat	10575349	2.7554	2.76506	2.62933	2.78585
mmu00270 Cysteine and methionine metabolism	Metabolic	238505	Mtr	10407709	4.97231	5.33116	5.9913	5.33121
mmu00270 Cysteine and methionine metabolism	Metabolic	257635	Sdsl	10533122	3.43827	3.16667	3.11566	3.05034
mmu00270 Cysteine and methionine metabolism	Metabolic	269378	Ahcy	10488816	8.39937	8.59491	10.0564	9.22781	1448	0.824135	0.699331	1.24893	0.972923
mmu00280 Valine, leucine and isoleucine degradation	Metabolic	11364	Acadm	10502951	6.99269	7.81684	7.16547	7.63174
mmu00280 Valine, leucine and isoleucine degradation	Metabolic	11409	Acads	10532926	6.39207	6.80887	6.56544	6.58582
mmu00280 Valine, leucine and isoleucine degradation	Metabolic	11669	Aldh2	10533345	7.76464	8.14919	7.3446	7.51305
mmu00280 Valine, leucine and isoleucine degradation	Metabolic	11671	Aldh3a2	10386652	7.03668	6.96349	6.97675	6.88067
mmu00280 Valine, leucine and isoleucine degradation	Metabolic	11761	Aox1	10346374	5.57149	5.58471	5.28	6.19367
mmu00280 Valine, leucine and isoleucine degradation	Metabolic	11992	Auh	10409265	5.18808	5.52415	5.31093	5.37882
mmu00280 Valine, leucine and isoleucine degradation	Metabolic	12035	Bcat1	10549222	9.89658	8.93159	9.8275	9.04564
mmu00280 Valine, leucine and isoleucine degradation	Metabolic	12039	Bckdha	10561063	5.70276	5.87956	5.74733	5.56874
mmu00280 Valine, leucine and isoleucine degradation	Metabolic	12040	Bckdhb	10587534	5.91183	5.90749	6.90075	6.52942
mmu00280 Valine, leucine and isoleucine degradation	Metabolic	13171	Dbt	10495549	3.47927	3.58458	4.40532	4.07395
mmu00280 Valine, leucine and isoleucine degradation	Metabolic	13382	Dld	10399825	6.95638	6.41993	7.29278	7.10214	2468	1.09694	1.05264	1.14929	0.991422
mmu00280 Valine, leucine and isoleucine degradation	Metabolic	14204	Il4i1	10552743	3.17931	2.96287	2.77395	2.99846
mmu00280 Valine, leucine and isoleucine degradation	Metabolic	15107	Hadh	10502205	9.75018	9.72449	9.92907	10.0693	1854	1.10188	0.997627	0.856068	0.909815
mmu00280 Valine, leucine and isoleucine degradation	Metabolic	15108	Hsd17b10	10602592	10.0535	9.96113	10.055	10.0564
mmu00280 Valine, leucine and isoleucine degradation	Metabolic	15356	Hmgcl	10509137	5.50603	5.28819	5.19326	5.36477
mmu00280 Valine, leucine and isoleucine degradation	Metabolic	15360	Hmgcs2	10494643	2.78856	2.74498	2.92873	2.84532
mmu00280 Valine, leucine and isoleucine degradation	Metabolic	17850	Mut	10445214	6.88438	7.08646	6.41689	6.35312
mmu00280 Valine, leucine and isoleucine degradation	Metabolic	52538	Acaa2	10456699	8.50002	9.10975	9.2914	10.1806
mmu00280 Valine, leucine and isoleucine degradation	Metabolic	56357	Ivd	10474836	6.28512	6.69084	6.33327	6.60717
mmu00280 Valine, leucine and isoleucine degradation	Metabolic	56752	Aldh9a1	10351414	7.26911	7.43798	7.99023	8.26655
mmu00280 Valine, leucine and isoleucine degradation	Metabolic	58875	Hibadh	10544815	7.38128	7.68118	7.54356	7.65139
mmu00280 Valine, leucine and isoleucine degradation	Metabolic	64059	Oxct2a	10507824	3.97777	3.668	3.83914	3.77216
mmu00280 Valine, leucine and isoleucine degradation	Metabolic	66885	Acadsb	10558227	6.46113	6.84283	5.9874	6.00108
mmu00280 Valine, leucine and isoleucine degradation	Metabolic	66904	Pccb	10596053	4.96261	5.68591	4.99421	5.19479
mmu00280 Valine, leucine and isoleucine degradation	Metabolic	66948	Acad8	10591947	5.65047	5.78432	5.96032	5.73169
mmu00280 Valine, leucine and isoleucine degradation	Metabolic	67041	Oxct1	10422608	8.35409	8.71251	8.34858	8.87125
mmu00280 Valine, leucine and isoleucine degradation	Metabolic	71724	Aox3	10346410	3.07479	2.94855	3.31678	4.91547
mmu00280 Valine, leucine and isoleucine degradation	Metabolic	71872	Aox4	10346448	2.95539	2.69211	2.69942	2.70371
mmu00280 Valine, leucine and isoleucine degradation	Metabolic	72039	Mccc1	10497773	3.82334	4.10188	4.70837	4.34374
mmu00280 Valine, leucine and isoleucine degradation	Metabolic	72535	Aldh1b1	10504606	2.98173	2.73623	2.78571	2.89449
mmu00280 Valine, leucine and isoleucine degradation	Metabolic	73724	Mcee	10553913	9.24177	9.42703	8.83798	9.23063
mmu00280 Valine, leucine and isoleucine degradation	Metabolic	74147	Ehhadh	10438575	2.90294	2.74226	2.81232	2.79247
mmu00280 Valine, leucine and isoleucine degradation	Metabolic	78038	Mccc2	10411532	2.73931	2.59611	2.71863	2.82269
mmu00280 Valine, leucine and isoleucine degradation	Metabolic	78894	Aacs	10525893	7.59123	8.01779	7.54004	7.80198
mmu00280 Valine, leucine and isoleucine degradation	Metabolic	93747	Echs1	10568939	7.10196	7.69645	7.59634	7.60187
mmu00280 Valine, leucine and isoleucine degradation	Metabolic	97212	Hadha	10528929	8.33993	8.98338	8.79915	8.81537
mmu00280 Valine, leucine and isoleucine degradation	Metabolic	100470	Lao1	10507580	3.03733	2.90515	2.86586	2.85055
mmu00280 Valine, leucine and isoleucine degradation	Metabolic	104776	Aldh6a1	10401473	6.21358	6.45852	5.74389	5.7574
mmu00280 Valine, leucine and isoleucine degradation	Metabolic	110446	Acat1	10593591	7.12622	7.49541	6.94657	7.51224
mmu00280 Valine, leucine and isoleucine degradation	Metabolic	110460	Acat2	10447891	8.60324	9.17628	9.12934	9.65468	1610	0.63776	0.664607	1.20299	1.81384
mmu00280 Valine, leucine and isoleucine degradation	Metabolic	110695	Aldh7a1	10458960	6.88618	6.96277	6.78342	6.71079
mmu00280 Valine, leucine and isoleucine degradation	Metabolic	110821	Pcca	10417183	5.50204	6.03393	4.99032	5.28884
mmu00280 Valine, leucine and isoleucine degradation	Metabolic	113868	Acaa1a	10590137	5.46543	5.4984	5.72396	5.63379
mmu00280 Valine, leucine and isoleucine degradation	Metabolic	208715	Hmgcs1	10412466	9.04776	9.22155	8.31185	9.113
mmu00280 Valine, leucine and isoleucine degradation	Metabolic	213043	Aox2	10346485	2.95494	2.71195	2.72459	2.63308
mmu00280 Valine, leucine and isoleucine degradation	Metabolic	227095	Hibch	10346235	4.87336	4.91145	4.5686	4.68396
mmu00280 Valine, leucine and isoleucine degradation	Metabolic	235674	Acaa1b	10597592	2.86624	2.66754	2.80372	2.7936
mmu00280 Valine, leucine and isoleucine degradation	Metabolic	257633	Acsf3	10576160	3.7241	3.78365	3.76742	3.81555
mmu00280 Valine, leucine and isoleucine degradation	Metabolic	268860	Abat	10433445	3.3442	3.39262	3.20061	3.39134
mmu00290 Valine, leucine and isoleucine biosynthesis	Metabolic	12035	Bcat1	10549222	9.89658	8.93159	9.8275	9.04564
mmu00290 Valine, leucine and isoleucine biosynthesis	Metabolic	231691	Sds	10525076	2.90175	2.86111	2.88655	2.88909
mmu00290 Valine, leucine and isoleucine biosynthesis	Metabolic	257635	Sdsl	10533122	3.43827	3.16667	3.11566	3.05034
mmu00300 Lysine biosynthesis	Metabolic	23923	Aadat	10571891	2.49468	2.37653	2.54889	2.54402
mmu00300 Lysine biosynthesis	Metabolic	110695	Aldh7a1	10458960	6.88618	6.96277	6.78342	6.71079
mmu00310 Lysine degradation	Metabolic	11669	Aldh2	10533345	7.76464	8.14919	7.3446	7.51305
mmu00310 Lysine degradation	Metabolic	11671	Aldh3a2	10386652	7.03668	6.96349	6.97675	6.88067
mmu00310 Lysine degradation	Metabolic	15107	Hadh	10502205	9.75018	9.72449	9.92907	10.0693	1854	1.10188	0.997627	0.856068	0.909815
mmu00310 Lysine degradation	Metabolic	18193	Nsd1	10405400	3.05017	3.05781	3.41251	3.62228
mmu00310 Lysine degradation	Metabolic	18293	Ogdh	10374119	7.72268	8.33315	7.69211	7.9575
mmu00310 Lysine degradation	Metabolic	18822	Plod1	10518408	8.0324	8.21281	6.98776	7.01299
mmu00310 Lysine degradation	Metabolic	19193	Pipox	10388718	2.82354	2.7398	2.72722	2.59694
mmu00310 Lysine degradation	Metabolic	20937	Suv39h1	10603431	4.34928	5.10146	5.92933	6.1809
mmu00310 Lysine degradation	Metabolic	23923	Aadat	10571891	2.49468	2.37653	2.54889	2.54402
mmu00310 Lysine degradation	Metabolic	26432	Plod2	10587829	6.24739	7.98447	7.77908	7.48543
mmu00310 Lysine degradation	Metabolic	26433	Plod3	10526520	7.61265	7.972	8.26451	8.33146
mmu00310 Lysine degradation	Metabolic	30956	Aass	10543333	2.51443	2.36365	2.40651	2.38357
mmu00310 Lysine degradation	Metabolic	56752	Aldh9a1	10351414	7.26911	7.43798	7.99023	8.26655
mmu00310 Lysine degradation	Metabolic	64707	Suv39h2	10479765	2.92854	2.95222	3.19867	3.35071
mmu00310 Lysine degradation	Metabolic	67956	Setd8	10525733	7.93283	7.5346	8.38928	8.24222
mmu00310 Lysine degradation	Metabolic	72535	Aldh1b1	10504606	2.98173	2.73623	2.78571	2.89449
mmu00310 Lysine degradation	Metabolic	72947	Phykpl	10375864	5.54629	5.3818	5.67691	5.49269
mmu00310 Lysine degradation	Metabolic	73251	Setd7	10498064	6.16743	6.89174	6.21697	6.6105
mmu00310 Lysine degradation	Metabolic	74147	Ehhadh	10438575	2.90294	2.74226	2.81232	2.79247
mmu00310 Lysine degradation	Metabolic	74729	Setmar	10540405	4.14199	3.95824	4.16958	4.10932
mmu00310 Lysine degradation	Metabolic	75410	Kmt2b	10562005	5.53923	5.69143	5.8957	6.01371
mmu00310 Lysine degradation	Metabolic	77683	Ehmt1	10480541	6.06019	6.02795	6.61352	6.51414
mmu00310 Lysine degradation	Metabolic	78920	Dlst	10397311	8.1843	8.25859	8.58366	8.6462
mmu00310 Lysine degradation	Metabolic	84505	Setdb1	10500157	6.12505	6.70422	6.87747	6.68268
mmu00310 Lysine degradation	Metabolic	93747	Echs1	10568939	7.10196	7.69645	7.59634	7.60187
mmu00310 Lysine degradation	Metabolic	97212	Hadha	10528929	8.33993	8.98338	8.79915	8.81537
mmu00310 Lysine degradation	Metabolic	107823	Whsc1	10521136	6.45097	6.39409	7.55441	7.18529
mmu00310 Lysine degradation	Metabolic	110147	Ehmt2	10444524	6.57996	7.03239	7.22117	7.28322
mmu00310 Lysine degradation	Metabolic	110446	Acat1	10593591	7.12622	7.49541	6.94657	7.51224
mmu00310 Lysine degradation	Metabolic	110460	Acat2	10447891	8.60324	9.17628	9.12934	9.65468	1610	0.63776	0.664607	1.20299	1.81384
mmu00310 Lysine degradation	Metabolic	110695	Aldh7a1	10458960	6.88618	6.96277	6.78342	6.71079
mmu00310 Lysine degradation	Metabolic	170442	Bbox1	10485700	2.78524	2.78248	2.766	2.6484
mmu00310 Lysine degradation	Metabolic	192289	Tmlhe	10608712	3.91307	4.10162	3.99508	4.00209
mmu00310 Lysine degradation	Metabolic	208043	Setd1b	10525495	6.43146	6.22554	6.46774	6.51079
mmu00310 Lysine degradation	Metabolic	208266	Dot1l	10364888	3.8057	3.49979	3.78695	3.66016
mmu00310 Lysine degradation	Metabolic	225888	Suv420h1	10460202	6.47309	6.05029	6.15755	5.91899
mmu00310 Lysine degradation	Metabolic	231051	Kmt2c	10528723	5.93997	6.35929	6.17266	6.25844
mmu00310 Lysine degradation	Metabolic	234135	Whsc1l1	10571007	8.16637	8.40192	7.84404	7.89524
mmu00310 Lysine degradation	Metabolic	234407	Colgalt1	10572679	7.85801	8.11265	7.56234	7.84909
mmu00310 Lysine degradation	Metabolic	235386	Hykk	10585467	3.21914	3.10601	3.66651	4.25439
mmu00310 Lysine degradation	Metabolic	235626	Setd2	10589587	6.364	6.52762	6.44212	6.57027
mmu00310 Lysine degradation	Metabolic	239017	Ogdhl	10413874	6.04624	6.88033	6.69116	6.95693
mmu00310 Lysine degradation	Metabolic	239122	Setdb2	10420503	2.8975	3.03239	3.03118	2.89938
mmu00310 Lysine degradation	Metabolic	269132	Colgalt2	10350668	2.82231	2.64647	2.6133	2.73446
mmu00310 Lysine degradation	Metabolic	270076	Gcdh	10580233	5.70768	5.95009	5.69118	5.54597
mmu00310 Lysine degradation	Metabolic	381022	Kmt2d	10432294	3.48105	3.53289	4.23884	3.83114
mmu00330 Arginine and proline metabolism	Metabolic	11669	Aldh2	10533345	7.76464	8.14919	7.3446	7.51305
mmu00330 Arginine and proline metabolism	Metabolic	11671	Aldh3a2	10386652	7.03668	6.96349	6.97675	6.88067
mmu00330 Arginine and proline metabolism	Metabolic	11702	Amd1	10447510	6.28494	6.60525	6.51528	6.99843
mmu00330 Arginine and proline metabolism	Metabolic	11846	Arg1	10368343	2.6291	2.44731	2.43968	2.39557
mmu00330 Arginine and proline metabolism	Metabolic	11847	Arg2	10396831	2.63141	2.46317	2.38004	2.40053
mmu00330 Arginine and proline metabolism	Metabolic	11898	Ass1	10363541	4.15907	4.41418	6.1909	7.0536
mmu00330 Arginine and proline metabolism	Metabolic	12709	Ckb	10402708	4.10893	3.98377	4.00603	4.03753
mmu00330 Arginine and proline metabolism	Metabolic	12715	Ckm	10550698	3.99763	3.79231	3.78378	3.54365
mmu00330 Arginine and proline metabolism	Metabolic	13142	Dao	10524422	2.51301	2.54979	2.52994	2.55488
mmu00330 Arginine and proline metabolism	Metabolic	14431	Gamt	10370766	6.88387	6.87947	7.17375	7.42926
mmu00330 Arginine and proline metabolism	Metabolic	14645	Glul	10350753	4.56549	6.28146	5.64194	5.36819
mmu00330 Arginine and proline metabolism	Metabolic	14660	Gls	10354472	8.39322	8.30171	7.09076	7.36974
mmu00330 Arginine and proline metabolism	Metabolic	14661	Glud1	10414093	8.97912	8.63114	7.96435	8.4287	2498	1.19467	1.05962	0.866796	0.784064
mmu00330 Arginine and proline metabolism	Metabolic	14718	Got1	10467842	9.98647	8.89049	10.0414	9.03751
mmu00330 Arginine and proline metabolism	Metabolic	14719	Got2	10535025	10.6385	10.9764	10.6882	10.7078
mmu00330 Arginine and proline metabolism	Metabolic	17161	Maoa	10598771	6.66775	6.34453	7.02669	7.25978
mmu00330 Arginine and proline metabolism	Metabolic	18125	Nos1	10524909	2.96796	2.83873	3.65215	3.80882
mmu00330 Arginine and proline metabolism	Metabolic	18126	Nos2	10379228	2.81712	3.0377	2.7753	2.91191
mmu00330 Arginine and proline metabolism	Metabolic	18127	Nos3	10520126	3.18216	3.24264	3.06403	3.14904
mmu00330 Arginine and proline metabolism	Metabolic	18242	Oat	10568568	9.02413	9.50048	9.27067	9.06645
mmu00330 Arginine and proline metabolism	Metabolic	18263	Odc1	10582295	7.42823	7.12071	8.56042	7.64327
mmu00330 Arginine and proline metabolism	Metabolic	18416	Otc	10598612	2.38186	2.25563	2.39362	2.42638
mmu00330 Arginine and proline metabolism	Metabolic	18451	P4ha1	10363350	8.36652	8.77777	9.21845	8.75439
mmu00330 Arginine and proline metabolism	Metabolic	18452	P4ha2	10376074	6.83403	7.26459	7.74845	7.43975
mmu00330 Arginine and proline metabolism	Metabolic	19125	Prodh	10438272	3.48394	3.46801	3.3852	3.51122
mmu00330 Arginine and proline metabolism	Metabolic	20603	Sms	10607524	6.31109	6.55999	7.8775	7.68336
mmu00330 Arginine and proline metabolism	Metabolic	20810	Srm	10510391	9.69333	8.83301	9.81567	9.53544
mmu00330 Arginine and proline metabolism	Metabolic	56189	Prodh2	10551939	2.89119	2.81064	2.90493	2.80787
mmu00330 Arginine and proline metabolism	Metabolic	56454	Aldh18a1	10467470	9.41487	8.15435	9.3963	8.15672
mmu00330 Arginine and proline metabolism	Metabolic	56752	Aldh9a1	10351414	7.26911	7.43798	7.99023	8.26655
mmu00330 Arginine and proline metabolism	Metabolic	66194	Pycrl	10429666	5.92702	5.70029	6.62528	6.1906
mmu00330 Arginine and proline metabolism	Metabolic	66988	Lap3	10521709	8.41805	8.46991	8.91859	8.75412
mmu00330 Arginine and proline metabolism	Metabolic	67092	Gatm	10487011	2.62918	2.56003	2.57312	2.57268
mmu00330 Arginine and proline metabolism	Metabolic	67217	L3hypdh	10400896	5.34099	5.47946	5.45291	6.22542
mmu00330 Arginine and proline metabolism	Metabolic	67432	Hoga1	10463200	4.42805	4.11971	3.74843	3.8722
mmu00330 Arginine and proline metabolism	Metabolic	69051	Pycr2	10352306	4.81367	5.15874	5.27888	5.35861
mmu00330 Arginine and proline metabolism	Metabolic	72535	Aldh1b1	10504606	2.98173	2.73623	2.78571	2.89449
mmu00330 Arginine and proline metabolism	Metabolic	75986	Agmat	10510025	3.70604	3.43311	3.64098	3.79717
mmu00330 Arginine and proline metabolism	Metabolic	76722	Ckmt2	10410984	2.78127	2.75862	2.69694	2.74769
mmu00330 Arginine and proline metabolism	Metabolic	107239	Carns1	10464642	3.8778	4.00671	3.05428	2.93603
mmu00330 Arginine and proline metabolism	Metabolic	109652	Acy1	10596465	4.77755	4.91274	4.9257	4.97554
mmu00330 Arginine and proline metabolism	Metabolic	109731	Maob	10603746	2.56262	2.60079	2.57552	2.64769
mmu00330 Arginine and proline metabolism	Metabolic	110695	Aldh7a1	10458960	6.88618	6.96277	6.78342	6.71079
mmu00330 Arginine and proline metabolism	Metabolic	212647	Aldh4a1	10509790	3.85312	3.98333	3.72036	3.70622
mmu00330 Arginine and proline metabolism	Metabolic	217214	Nags	10381528	2.74018	2.59687	2.61119	2.63569
mmu00330 Arginine and proline metabolism	Metabolic	227231	Cps1	10347117	2.462	2.58328	2.59034	2.50274
mmu00330 Arginine and proline metabolism	Metabolic	228608	Smox	10476301	6.0671	5.80837	7.24725	7.65022
mmu00330 Arginine and proline metabolism	Metabolic	242669	Azin2	10516529	4.50563	4.83369	4.30046	4.8771
mmu00330 Arginine and proline metabolism	Metabolic	320452	P4ha3	10555323	5.9477	7.71625	5.51092	6.53293
mmu00330 Arginine and proline metabolism	Metabolic	338403	Cndp1	10460072	2.65598	2.60287	2.50547	2.46887
mmu00340 Histidine metabolism	Metabolic	11484	Aspa	10388254	2.7125	2.88746	2.5851	2.66799
mmu00340 Histidine metabolism	Metabolic	11669	Aldh2	10533345	7.76464	8.14919	7.3446	7.51305
mmu00340 Histidine metabolism	Metabolic	11671	Aldh3a2	10386652	7.03668	6.96349	6.97675	6.88067
mmu00340 Histidine metabolism	Metabolic	14317	Ftcd	10364222	3.08379	3.03198	3.30948	3.18686
mmu00340 Histidine metabolism	Metabolic	15109	Hal	10365769	2.9935	3.01064	2.91817	3.13256
mmu00340 Histidine metabolism	Metabolic	15186	Hdc	10487238	3.30084	3.3298	3.2647	3.31826
mmu00340 Histidine metabolism	Metabolic	17161	Maoa	10598771	6.66775	6.34453	7.02669	7.25978
mmu00340 Histidine metabolism	Metabolic	56752	Aldh9a1	10351414	7.26911	7.43798	7.99023	8.26655
mmu00340 Histidine metabolism	Metabolic	56847	Aldh1a3	10564417	3.54917	3.53565	3.31125	3.50557
mmu00340 Histidine metabolism	Metabolic	67689	Aldh3b1	10464560	6.33261	7.29026	4.79144	5.06871
mmu00340 Histidine metabolism	Metabolic	71761	Amdhd1	10371970	2.59387	2.66217	2.61705	2.74278
mmu00340 Histidine metabolism	Metabolic	72535	Aldh1b1	10504606	2.98173	2.73623	2.78571	2.89449
mmu00340 Histidine metabolism	Metabolic	73458	1700055N04Rik	10460255	7.47212	7.68366	6.1181	6.60393
mmu00340 Histidine metabolism	Metabolic	107239	Carns1	10464642	3.8778	4.00671	3.05428	2.93603
mmu00340 Histidine metabolism	Metabolic	109731	Maob	10603746	2.56262	2.60079	2.57552	2.64769
mmu00340 Histidine metabolism	Metabolic	110695	Aldh7a1	10458960	6.88618	6.96277	6.78342	6.71079
mmu00340 Histidine metabolism	Metabolic	140483	Hnmt	10480459	2.54262	2.40167	2.21645	2.32692
mmu00340 Histidine metabolism	Metabolic	243537	Uroc1	10539990	2.88273	2.85387	2.8302	2.94467
mmu00340 Histidine metabolism	Metabolic	338403	Cndp1	10460072	2.65598	2.60287	2.50547	2.46887
mmu00340 Histidine metabolism	Metabolic	621603	Aldh3b2	10460259	3.25058	3.3484	3.31272	3.31333
mmu00350 Tyrosine metabolism	Metabolic	11522	Adh1	10496438	3.0434	2.89142	3.29246	3.57261
mmu00350 Tyrosine metabolism	Metabolic	11529	Adh7	10496425	7.41441	6.0732	7.17393	6.74426
mmu00350 Tyrosine metabolism	Metabolic	11532	Adh5	10496475	7.73384	7.50657	8.15978	8.03709
mmu00350 Tyrosine metabolism	Metabolic	11754	Aoc3	10381379	3.21016	2.84793	2.80576	2.92748
mmu00350 Tyrosine metabolism	Metabolic	11761	Aox1	10346374	5.57149	5.58471	5.28	6.19367
mmu00350 Tyrosine metabolism	Metabolic	13166	Dbh	10470412	2.74009	2.6641	2.55904	2.80091
mmu00350 Tyrosine metabolism	Metabolic	13190	Dct	10422249	2.9258	2.76638	2.99365	2.82327
mmu00350 Tyrosine metabolism	Metabolic	14085	Fah	10565315	6.54142	6.97627	7.60873	8.34747
mmu00350 Tyrosine metabolism	Metabolic	14204	Il4i1	10552743	3.17931	2.96287	2.77395	2.99846
mmu00350 Tyrosine metabolism	Metabolic	14718	Got1	10467842	9.98647	8.89049	10.0414	9.03751
mmu00350 Tyrosine metabolism	Metabolic	14719	Got2	10535025	10.6385	10.9764	10.6882	10.7078
mmu00350 Tyrosine metabolism	Metabolic	14874	Gstz1	10397507	5.75366	5.83034	6.58166	6.48716
mmu00350 Tyrosine metabolism	Metabolic	15233	Hgd	10435626	2.74968	2.49931	2.5086	2.50868
mmu00350 Tyrosine metabolism	Metabolic	15445	Hpd	10533612	2.82412	3.07203	2.76199	2.78952
mmu00350 Tyrosine metabolism	Metabolic	17161	Maoa	10598771	6.66775	6.34453	7.02669	7.25978
mmu00350 Tyrosine metabolism	Metabolic	17319	Mif	10370021	9.68288	9.51143	10.3182	9.94379
mmu00350 Tyrosine metabolism	Metabolic	18948	Pnmt	10380891	2.57495	2.62601	2.5596	2.43707
mmu00350 Tyrosine metabolism	Metabolic	21823	Th	10569370	2.94263	2.82704	2.87893	2.80892
mmu00350 Tyrosine metabolism	Metabolic	22018	Tpo	10399782	2.86401	2.8602	2.98686	2.93015
mmu00350 Tyrosine metabolism	Metabolic	22173	Tyr	10565422	2.57344	2.58717	2.63262	2.55133
mmu00350 Tyrosine metabolism	Metabolic	22178	Tyrp1	10505614	2.83967	2.72011	2.69601	2.67517
mmu00350 Tyrosine metabolism	Metabolic	26876	Adh4	10496466	2.72717	2.53416	2.55478	2.6303
mmu00350 Tyrosine metabolism	Metabolic	56847	Aldh1a3	10564417	3.54917	3.53565	3.31125	3.50557
mmu00350 Tyrosine metabolism	Metabolic	67689	Aldh3b1	10464560	6.33261	7.29026	4.79144	5.06871
mmu00350 Tyrosine metabolism	Metabolic	68636	Fahd1	10448743	3.44784	3.59043	3.63834	3.95713
mmu00350 Tyrosine metabolism	Metabolic	71724	Aox3	10346410	3.07479	2.94855	3.31678	4.91547
mmu00350 Tyrosine metabolism	Metabolic	71872	Aox4	10346448	2.95539	2.69211	2.69942	2.70371
mmu00350 Tyrosine metabolism	Metabolic	73458	1700055N04Rik	10460255	7.47212	7.68366	6.1181	6.60393
mmu00350 Tyrosine metabolism	Metabolic	100470	Lao1	10507580	3.03733	2.90515	2.86586	2.85055
mmu00350 Tyrosine metabolism	Metabolic	109731	Maob	10603746	2.56262	2.60079	2.57552	2.64769
mmu00350 Tyrosine metabolism	Metabolic	213043	Aox2	10346485	2.95494	2.71195	2.72459	2.63308
mmu00350 Tyrosine metabolism	Metabolic	234724	Tat	10575349	2.7554	2.76506	2.62933	2.78585
mmu00350 Tyrosine metabolism	Metabolic	237940	Aoc2	10381361	3.96026	3.85705	3.88754	4.04435
mmu00350 Tyrosine metabolism	Metabolic	621603	Aldh3b2	10460259	3.25058	3.3484	3.31272	3.31333
mmu00360 Phenylalanine metabolism	Metabolic	11754	Aoc3	10381379	3.21016	2.84793	2.80576	2.92748
mmu00360 Phenylalanine metabolism	Metabolic	11758	Prdx6	10359422	8.94806	8.63551	9.41341	9.08242
mmu00360 Phenylalanine metabolism	Metabolic	14204	Il4i1	10552743	3.17931	2.96287	2.77395	2.99846
mmu00360 Phenylalanine metabolism	Metabolic	14718	Got1	10467842	9.98647	8.89049	10.0414	9.03751
mmu00360 Phenylalanine metabolism	Metabolic	14719	Got2	10535025	10.6385	10.9764	10.6882	10.7078
mmu00360 Phenylalanine metabolism	Metabolic	15445	Hpd	10533612	2.82412	3.07203	2.76199	2.78952
mmu00360 Phenylalanine metabolism	Metabolic	17161	Maoa	10598771	6.66775	6.34453	7.02669	7.25978
mmu00360 Phenylalanine metabolism	Metabolic	17319	Mif	10370021	9.68288	9.51143	10.3182	9.94379
mmu00360 Phenylalanine metabolism	Metabolic	18478	Pah	10365545	2.89773	2.67597	2.66908	2.81543
mmu00360 Phenylalanine metabolism	Metabolic	56847	Aldh1a3	10564417	3.54917	3.53565	3.31125	3.50557
mmu00360 Phenylalanine metabolism	Metabolic	67689	Aldh3b1	10464560	6.33261	7.29026	4.79144	5.06871
mmu00360 Phenylalanine metabolism	Metabolic	73458	1700055N04Rik	10460255	7.47212	7.68366	6.1181	6.60393
mmu00360 Phenylalanine metabolism	Metabolic	100470	Lao1	10507580	3.03733	2.90515	2.86586	2.85055
mmu00360 Phenylalanine metabolism	Metabolic	107146	Glyat	10461735	2.56034	2.51106	2.37829	2.48495
mmu00360 Phenylalanine metabolism	Metabolic	109731	Maob	10603746	2.56262	2.60079	2.57552	2.64769
mmu00360 Phenylalanine metabolism	Metabolic	234724	Tat	10575349	2.7554	2.76506	2.62933	2.78585
mmu00360 Phenylalanine metabolism	Metabolic	237940	Aoc2	10381361	3.96026	3.85705	3.88754	4.04435
mmu00360 Phenylalanine metabolism	Metabolic	240549	Gm4952	10461728	2.74118	2.67462	2.87197	2.65622
mmu00360 Phenylalanine metabolism	Metabolic	621603	Aldh3b2	10460259	3.25058	3.3484	3.31272	3.31333
mmu00380 Tryptophan metabolism	Metabolic	11298	Aanat	10382816	2.48602	2.39497	2.50869	2.50872
mmu00380 Tryptophan metabolism	Metabolic	11669	Aldh2	10533345	7.76464	8.14919	7.3446	7.51305
mmu00380 Tryptophan metabolism	Metabolic	11671	Aldh3a2	10386652	7.03668	6.96349	6.97675	6.88067
mmu00380 Tryptophan metabolism	Metabolic	11761	Aox1	10346374	5.57149	5.58471	5.28	6.19367
mmu00380 Tryptophan metabolism	Metabolic	12359	Cat	10485466	8.86978	9.12303	9.01738	9.04189
mmu00380 Tryptophan metabolism	Metabolic	13076	Cyp1a1	10585749	2.47788	2.48807	2.4702	2.44363
mmu00380 Tryptophan metabolism	Metabolic	13077	Cyp1a2	10593981	2.85459	2.53528	2.44365	2.62861
mmu00380 Tryptophan metabolism	Metabolic	13078	Cyp1b1	10453057	6.3799	6.68735	4.08659	4.13679
mmu00380 Tryptophan metabolism	Metabolic	14204	Il4i1	10552743	3.17931	2.96287	2.77395	2.99846
mmu00380 Tryptophan metabolism	Metabolic	15107	Hadh	10502205	9.75018	9.72449	9.92907	10.0693	1854	1.10188	0.997627	0.856068	0.909815
mmu00380 Tryptophan metabolism	Metabolic	15930	Ido1	10577655	2.63761	2.42868	2.40093	2.40779
mmu00380 Tryptophan metabolism	Metabolic	17161	Maoa	10598771	6.66775	6.34453	7.02669	7.25978
mmu00380 Tryptophan metabolism	Metabolic	18293	Ogdh	10374119	7.72268	8.33315	7.69211	7.9575
mmu00380 Tryptophan metabolism	Metabolic	21743	Inmt	10544932	2.80577	2.94201	2.92851	3.19882
mmu00380 Tryptophan metabolism	Metabolic	21990	Tph1	10563570	2.60803	2.68282	2.66725	2.71805
mmu00380 Tryptophan metabolism	Metabolic	23923	Aadat	10571891	2.49468	2.37653	2.54889	2.54402
mmu00380 Tryptophan metabolism	Metabolic	56720	Tdo2	10498921	2.58776	2.35808	2.30146	2.33266
mmu00380 Tryptophan metabolism	Metabolic	56752	Aldh9a1	10351414	7.26911	7.43798	7.99023	8.26655
mmu00380 Tryptophan metabolism	Metabolic	70789	Kynu	10471912	2.86467	2.60869	2.64459	2.66297
mmu00380 Tryptophan metabolism	Metabolic	71562	Afmid	10382985	4.40983	4.82347	4.24471	4.1949
mmu00380 Tryptophan metabolism	Metabolic	71724	Aox3	10346410	3.07479	2.94855	3.31678	4.91547
mmu00380 Tryptophan metabolism	Metabolic	71872	Aox4	10346448	2.95539	2.69211	2.69942	2.70371
mmu00380 Tryptophan metabolism	Metabolic	72535	Aldh1b1	10504606	2.98173	2.73623	2.78571	2.89449
mmu00380 Tryptophan metabolism	Metabolic	74147	Ehhadh	10438575	2.90294	2.74226	2.81232	2.79247
mmu00380 Tryptophan metabolism	Metabolic	93747	Echs1	10568939	7.10196	7.69645	7.59634	7.60187
mmu00380 Tryptophan metabolism	Metabolic	97212	Hadha	10528929	8.33993	8.98338	8.79915	8.81537
mmu00380 Tryptophan metabolism	Metabolic	98256	Kmo	10352000	2.35848	2.34565	2.5094	2.41238
mmu00380 Tryptophan metabolism	Metabolic	100470	Lao1	10507580	3.03733	2.90515	2.86586	2.85055
mmu00380 Tryptophan metabolism	Metabolic	107766	Haao	10453260	3.16362	3.20137	3.07904	3.0843
mmu00380 Tryptophan metabolism	Metabolic	109731	Maob	10603746	2.56262	2.60079	2.57552	2.64769
mmu00380 Tryptophan metabolism	Metabolic	110446	Acat1	10593591	7.12622	7.49541	6.94657	7.51224
mmu00380 Tryptophan metabolism	Metabolic	110460	Acat2	10447891	8.60324	9.17628	9.12934	9.65468	1610	0.63776	0.664607	1.20299	1.81384
mmu00380 Tryptophan metabolism	Metabolic	110695	Aldh7a1	10458960	6.88618	6.96277	6.78342	6.71079
mmu00380 Tryptophan metabolism	Metabolic	209176	Ido2	10577645	2.81444	2.76484	2.7212	2.97181
mmu00380 Tryptophan metabolism	Metabolic	213043	Aox2	10346485	2.95494	2.71195	2.72459	2.63308
mmu00380 Tryptophan metabolism	Metabolic	216343	Tph2	10372443	2.66168	2.54473	2.50044	2.38272
mmu00380 Tryptophan metabolism	Metabolic	229905	Ccbl2	10496605	4.53822	4.88439	3.28928	2.98885
mmu00380 Tryptophan metabolism	Metabolic	239017	Ogdhl	10413874	6.04624	6.88033	6.69116	6.95693
mmu00380 Tryptophan metabolism	Metabolic	266645	Acmsd	10349431	2.60384	2.3917	2.50027	2.42622
mmu00380 Tryptophan metabolism	Metabolic	270076	Gcdh	10580233	5.70768	5.95009	5.69118	5.54597
mmu00400 Phenylalanine, tyrosine and tryptophan biosynthesis	Metabolic	14204	Il4i1	10552743	3.17931	2.96287	2.77395	2.99846
mmu00400 Phenylalanine, tyrosine and tryptophan biosynthesis	Metabolic	14718	Got1	10467842	9.98647	8.89049	10.0414	9.03751
mmu00400 Phenylalanine, tyrosine and tryptophan biosynthesis	Metabolic	14719	Got2	10535025	10.6385	10.9764	10.6882	10.7078
mmu00400 Phenylalanine, tyrosine and tryptophan biosynthesis	Metabolic	18478	Pah	10365545	2.89773	2.67597	2.66908	2.81543
mmu00400 Phenylalanine, tyrosine and tryptophan biosynthesis	Metabolic	100470	Lao1	10507580	3.03733	2.90515	2.86586	2.85055
mmu00400 Phenylalanine, tyrosine and tryptophan biosynthesis	Metabolic	234724	Tat	10575349	2.7554	2.76506	2.62933	2.78585
mmu00410 beta-Alanine metabolism	Metabolic	11364	Acadm	10502951	6.99269	7.81684	7.16547	7.63174
mmu00410 beta-Alanine metabolism	Metabolic	11669	Aldh2	10533345	7.76464	8.14919	7.3446	7.51305
mmu00410 beta-Alanine metabolism	Metabolic	11671	Aldh3a2	10386652	7.03668	6.96349	6.97675	6.88067
mmu00410 beta-Alanine metabolism	Metabolic	11754	Aoc3	10381379	3.21016	2.84793	2.80576	2.92748
mmu00410 beta-Alanine metabolism	Metabolic	14415	Gad1	10472707	2.96515	2.70107	2.77553	2.71066
mmu00410 beta-Alanine metabolism	Metabolic	14417	Gad2	10469672	2.88777	2.64363	2.66229	2.70139
mmu00410 beta-Alanine metabolism	Metabolic	20603	Sms	10607524	6.31109	6.55999	7.8775	7.68336
mmu00410 beta-Alanine metabolism	Metabolic	20810	Srm	10510391	9.69333	8.83301	9.81567	9.53544
mmu00410 beta-Alanine metabolism	Metabolic	56690	Mlycd	10575867	3.91417	3.88137	3.37858	3.82454
mmu00410 beta-Alanine metabolism	Metabolic	56752	Aldh9a1	10351414	7.26911	7.43798	7.99023	8.26655
mmu00410 beta-Alanine metabolism	Metabolic	56847	Aldh1a3	10564417	3.54917	3.53565	3.31125	3.50557
mmu00410 beta-Alanine metabolism	Metabolic	67689	Aldh3b1	10464560	6.33261	7.29026	4.79144	5.06871
mmu00410 beta-Alanine metabolism	Metabolic	72535	Aldh1b1	10504606	2.98173	2.73623	2.78571	2.89449
mmu00410 beta-Alanine metabolism	Metabolic	73458	1700055N04Rik	10460255	7.47212	7.68366	6.1181	6.60393
mmu00410 beta-Alanine metabolism	Metabolic	74147	Ehhadh	10438575	2.90294	2.74226	2.81232	2.79247
mmu00410 beta-Alanine metabolism	Metabolic	93747	Echs1	10568939	7.10196	7.69645	7.59634	7.60187
mmu00410 beta-Alanine metabolism	Metabolic	97212	Hadha	10528929	8.33993	8.98338	8.79915	8.81537
mmu00410 beta-Alanine metabolism	Metabolic	99586	Dpyd	10495625	2.4988	2.41532	2.37937	2.44888
mmu00410 beta-Alanine metabolism	Metabolic	103149	Upb1	10364038	2.79818	2.66637	2.78773	2.81559
mmu00410 beta-Alanine metabolism	Metabolic	104776	Aldh6a1	10401473	6.21358	6.45852	5.74389	5.7574
mmu00410 beta-Alanine metabolism	Metabolic	107239	Carns1	10464642	3.8778	4.00671	3.05428	2.93603
mmu00410 beta-Alanine metabolism	Metabolic	110695	Aldh7a1	10458960	6.88618	6.96277	6.78342	6.71079
mmu00410 beta-Alanine metabolism	Metabolic	227095	Hibch	10346235	4.87336	4.91145	4.5686	4.68396
mmu00410 beta-Alanine metabolism	Metabolic	228608	Smox	10476301	6.0671	5.80837	7.24725	7.65022
mmu00410 beta-Alanine metabolism	Metabolic	237940	Aoc2	10381361	3.96026	3.85705	3.88754	4.04435
mmu00410 beta-Alanine metabolism	Metabolic	268860	Abat	10433445	3.3442	3.39262	3.20061	3.39134
mmu00410 beta-Alanine metabolism	Metabolic	338403	Cndp1	10460072	2.65598	2.60287	2.50547	2.46887
mmu00410 beta-Alanine metabolism	Metabolic	621603	Aldh3b2	10460259	3.25058	3.3484	3.31272	3.31333
mmu00430 Taurine and hypotaurine metabolism	Metabolic	12012	Baat	10512895	2.86011	2.73602	2.6808	2.79595
mmu00430 Taurine and hypotaurine metabolism	Metabolic	12583	Cdo1	10458828	3.21153	3.38808	3.60248	4.35117
mmu00430 Taurine and hypotaurine metabolism	Metabolic	14415	Gad1	10472707	2.96515	2.70107	2.77553	2.71066
mmu00430 Taurine and hypotaurine metabolism	Metabolic	14417	Gad2	10469672	2.88777	2.64363	2.66229	2.70139
mmu00430 Taurine and hypotaurine metabolism	Metabolic	23887	Ggt5	10364072	2.48951	2.53965	2.43703	2.52035
mmu00430 Taurine and hypotaurine metabolism	Metabolic	71522	Ggt6	10378082	3.02475	2.85578	2.90503	2.94636
mmu00430 Taurine and hypotaurine metabolism	Metabolic	207182	Ggt7	10488862	3.18537	3.28672	3.45551	3.45973
mmu00430 Taurine and hypotaurine metabolism	Metabolic	211488	Ado	10369779	5.2925	5.82258	6.07092	6.20755
mmu00430 Taurine and hypotaurine metabolism	Metabolic	246277	Csad	10432939	4.8764	5.35359	5.76588	6.03294
mmu00450 Selenocompound metabolism	Metabolic	20768	Sephs2	10568221	5.55057	6.26588	6.19394	6.48149
mmu00450 Selenocompound metabolism	Metabolic	21743	Inmt	10544932	2.80577	2.94201	2.92851	3.19882
mmu00450 Selenocompound metabolism	Metabolic	23971	Papss1	10496110	6.46668	7.03189	7.71552	7.19392
mmu00450 Selenocompound metabolism	Metabolic	23972	Papss2	10462507	8.56449	7.82952	6.83568	6.62534
mmu00450 Selenocompound metabolism	Metabolic	26462	Txnrd2	10434191	4.28279	4.58111	4.66388	4.61597
mmu00450 Selenocompound metabolism	Metabolic	50493	Txnrd1	10365260	7.7863	7.68746	8.50487	8.1374
mmu00450 Selenocompound metabolism	Metabolic	50880	Scly	10348558	3.31793	3.44039	3.90863	3.36458
mmu00450 Selenocompound metabolism	Metabolic	107869	Cth	10503023	7.87199	4.90775	6.66274	4.89841
mmu00450 Selenocompound metabolism	Metabolic	109079	Sephs1	10469035	5.8381	6.28082	6.57322	6.60275
mmu00450 Selenocompound metabolism	Metabolic	211006	Sepsecs	10530045	5.85929	5.60186	5.87318	5.72791
mmu00450 Selenocompound metabolism	Metabolic	212679	Mars2	10346323	5.0076	4.73621	4.94775	5.15445
mmu00450 Selenocompound metabolism	Metabolic	214580	Pstk	10558220	4.05292	4.28709	4.35325	4.21168
mmu00450 Selenocompound metabolism	Metabolic	216443	Mars	10373157	7.36381	6.79686	7.88974	7.58986
mmu00450 Selenocompound metabolism	Metabolic	229905	Ccbl2	10496605	4.53822	4.88439	3.28928	2.98885
mmu00450 Selenocompound metabolism	Metabolic	232223	Txnrd3	10539933	6.36654	5.94851	6.24525	5.89081
mmu00450 Selenocompound metabolism	Metabolic	238505	Mtr	10407709	4.97231	5.33116	5.9913	5.33121
mmu00460 Cyanoamino acid metabolism	Metabolic	20425	Shmt1	10386604	5.61916	5.58794	6.18535	5.98591
mmu00460 Cyanoamino acid metabolism	Metabolic	23887	Ggt5	10364072	2.48951	2.53965	2.43703	2.52035
mmu00460 Cyanoamino acid metabolism	Metabolic	71522	Ggt6	10378082	3.02475	2.85578	2.90503	2.94636
mmu00460 Cyanoamino acid metabolism	Metabolic	108037	Shmt2	10373202	8.85639	7.50312	9.50972	8.40888
mmu00460 Cyanoamino acid metabolism	Metabolic	207182	Ggt7	10488862	3.18537	3.28672	3.45551	3.45973
mmu00471 D-Glutamine and D-glutamate metabolism	Metabolic	14660	Gls	10354472	8.39322	8.30171	7.09076	7.36974
mmu00471 D-Glutamine and D-glutamate metabolism	Metabolic	14661	Glud1	10414093	8.97912	8.63114	7.96435	8.4287	2498	1.19467	1.05962	0.866796	0.784064
mmu00472 D-Arginine and D-ornithine metabolism	Metabolic	13142	Dao	10524422	2.51301	2.54979	2.52994	2.55488
mmu00480 Glutathione metabolism	Metabolic	14380	G6pd2	10521984	6.31973	6.54667	5.92235	6.11913
mmu00480 Glutathione metabolism	Metabolic	14381	G6pdx	10605338	9.65684	10.3235	9.68379	9.90834
mmu00480 Glutathione metabolism	Metabolic	14629	Gclc	10587266	8.72398	8.65618	9.18089	8.90571
mmu00480 Glutathione metabolism	Metabolic	14630	Gclm	10495763	8.9192	8.23862	9.71965	9.2495
mmu00480 Glutathione metabolism	Metabolic	14775	Gpx1	10588899	7.9527	7.59998	8.18091	8.07288
mmu00480 Glutathione metabolism	Metabolic	14776	Gpx2	10401109	2.91916	2.66307	2.77823	2.70587
mmu00480 Glutathione metabolism	Metabolic	14778	Gpx3	10376201	2.48938	2.52926	2.54075	2.49669
mmu00480 Glutathione metabolism	Metabolic	14780	Gpx5	10407999	2.3424	2.37968	2.29415	2.35739
mmu00480 Glutathione metabolism	Metabolic	14782	Gsr	10571274	8.14301	8.27635	8.453	8.56403
mmu00480 Glutathione metabolism	Metabolic	14854	Gss	10488879	6.16037	6.0223	7.01003	7.30085
mmu00480 Glutathione metabolism	Metabolic	14857	Gsta1	10587323	4.45961	4.07766	4.14657	4.67091
mmu00480 Glutathione metabolism	Metabolic	14860	Gsta4	10587315	7.55163	8.36007	9.58422	10.0159
mmu00480 Glutathione metabolism	Metabolic	14862	Gstm1	10501229	8.78282	9.49434	8.21591	8.46732
mmu00480 Glutathione metabolism	Metabolic	14863	Gstm2	10501222	6.53521	6.83517	5.42854	5.51069
mmu00480 Glutathione metabolism	Metabolic	14864	Gstm3	10362511	4.7914	5.225	4.42071	4.66575
mmu00480 Glutathione metabolism	Metabolic	14866	Gstm5	10495243	7.81707	8.01267	7.17701	7.76782
mmu00480 Glutathione metabolism	Metabolic	14867	Gstm6	10501208	2.92899	3.08212	2.78223	2.99642
mmu00480 Glutathione metabolism	Metabolic	14869	Gstp2	10464586	8.56362	8.61961	8.6215	8.65799
mmu00480 Glutathione metabolism	Metabolic	14870	Gstp1	10464583	11.091	10.9888	10.9941	11.1008
mmu00480 Glutathione metabolism	Metabolic	14871	Gstt1	10370000	2.75099	2.59242	2.77564	2.94525
mmu00480 Glutathione metabolism	Metabolic	14872	Gstt2	10370013	2.87987	2.82664	3.0197	3.02213
mmu00480 Glutathione metabolism	Metabolic	14873	Gsto1	10463836	10.915	10.7255	11.3788	10.9808
mmu00480 Glutathione metabolism	Metabolic	18263	Odc1	10582295	7.42823	7.12071	8.56042	7.64327
mmu00480 Glutathione metabolism	Metabolic	20133	Rrm1	10555695	7.05842	8.68698	8.37186	9.04025
mmu00480 Glutathione metabolism	Metabolic	20135	Rrm2	10394978	4.90827	6.39689	7.10404	8.19405
mmu00480 Glutathione metabolism	Metabolic	20603	Sms	10607524	6.31109	6.55999	7.8775	7.68336
mmu00480 Glutathione metabolism	Metabolic	20810	Srm	10510391	9.69333	8.83301	9.81567	9.53544
mmu00480 Glutathione metabolism	Metabolic	23887	Ggt5	10364072	2.48951	2.53965	2.43703	2.52035
mmu00480 Glutathione metabolism	Metabolic	56615	Mgst1	10542470	5.70557	7.76044	5.92748	7.36235
mmu00480 Glutathione metabolism	Metabolic	66073	Txndc12	10341545	2.65278	2.29823	2.26693	2.15197
mmu00480 Glutathione metabolism	Metabolic	66447	Mgst3	10359861	6.59613	6.28959	6.28281	6.52624
mmu00480 Glutathione metabolism	Metabolic	66988	Lap3	10521709	8.41805	8.46991	8.91859	8.75412
mmu00480 Glutathione metabolism	Metabolic	67305	Gpx7	10515007	5.30666	5.64383	5.7043	5.61868
mmu00480 Glutathione metabolism	Metabolic	68312	Gstm7	10501199	2.91391	2.92029	2.8282	2.98142
mmu00480 Glutathione metabolism	Metabolic	69590	Gpx8	10412207	9.47338	9.90273	9.4511	10.0426
mmu00480 Glutathione metabolism	Metabolic	71522	Ggt6	10378082	3.02475	2.85578	2.90503	2.94636
mmu00480 Glutathione metabolism	Metabolic	75512	Gpx6	10403911	2.55589	2.63154	2.56707	2.69329
mmu00480 Glutathione metabolism	Metabolic	76263	Gstk1	10537712	2.99533	2.99055	2.61227	2.65776
mmu00480 Glutathione metabolism	Metabolic	103140	Gstt3	10369993	4.89299	4.78298	4.27995	4.2717
mmu00480 Glutathione metabolism	Metabolic	110175	Ggct	10544906	3.57666	3.89728	4.28451	3.95943
mmu00480 Glutathione metabolism	Metabolic	110208	Pgd	10518570	9.31905	9.96883	9.3619	9.48475
mmu00480 Glutathione metabolism	Metabolic	207182	Ggt7	10488862	3.18537	3.28672	3.45551	3.45973
mmu00480 Glutathione metabolism	Metabolic	211666	Mgst2	10491952	3.58018	3.81484	5.19617	5.8985
mmu00480 Glutathione metabolism	Metabolic	269951	Idh2	10564857	8.45328	8.92692	9.79577	9.78145	2487	0.872286	0.729763	1.18994	1.06643
mmu00480 Glutathione metabolism	Metabolic	382985	Rrm2b	10428232	4.52385	4.28262	4.77829	4.31842
mmu00480 Glutathione metabolism	Metabolic	625249	Gpx4	10364675	9.50856	9.22337	9.34855	9.45741
mmu00500 Starch and sucrose metabolism	Metabolic	14377	G6pc	10381387	2.84743	2.62997	2.69494	2.83621
mmu00500 Starch and sucrose metabolism	Metabolic	14378	G6pc2	10472531	2.63296	2.47469	2.45484	2.55341
mmu00500 Starch and sucrose metabolism	Metabolic	14751	Gpi1	10562360	10.9746	11.0793	11.4728	11.4054
mmu00500 Starch and sucrose metabolism	Metabolic	14936	Gys1	10552945	7.30201	7.14955	8.52889	7.90785
mmu00500 Starch and sucrose metabolism	Metabolic	15275	Hk1	10369541	6.83656	7.88379	7.28736	7.32415
mmu00500 Starch and sucrose metabolism	Metabolic	15277	Hk2	10545588	7.30739	7.13619	7.58815	7.0678
mmu00500 Starch and sucrose metabolism	Metabolic	16591	Kl	10527870	2.46291	2.63672	2.54877	2.73548
mmu00500 Starch and sucrose metabolism	Metabolic	19309	Pygm	10460947	2.86624	2.86009	2.84812	2.8324
mmu00500 Starch and sucrose metabolism	Metabolic	22235	Ugdh	10530201	9.84855	10.0883	9.40478	9.84398
mmu00500 Starch and sucrose metabolism	Metabolic	22238	Ugt2b5	10531057	2.47669	2.35491	2.30645	2.35554
mmu00500 Starch and sucrose metabolism	Metabolic	58866	Treh	10584787	2.75475	2.77531	2.71894	2.65791
mmu00500 Starch and sucrose metabolism	Metabolic	66681	Pgm1	10522009	7.02597	7.23898	8.00349	8.08185
mmu00500 Starch and sucrose metabolism	Metabolic	67883	Uxs1	10354258	8.37053	8.5722	9.05298	8.79389
mmu00500 Starch and sucrose metabolism	Metabolic	68401	G6pc3	10381539	6.7844	7.01272	7.2526	7.1621
mmu00500 Starch and sucrose metabolism	Metabolic	70974	Pgm2l1	10555303	3.97443	4.499	4.22424	4.66377
mmu00500 Starch and sucrose metabolism	Metabolic	71773	Ugt2b1	10531041	2.541	2.28117	2.21982	2.13666
mmu00500 Starch and sucrose metabolism	Metabolic	72094	Ugt2a3	10531066	2.48473	2.27155	2.26943	2.32275
mmu00500 Starch and sucrose metabolism	Metabolic	72157	Pgm2	10506188	7.62963	8.4554	8.65153	8.56182
mmu00500 Starch and sucrose metabolism	Metabolic	74185	Gbe1	10436500	6.67095	6.33162	7.83533	7.68951
mmu00500 Starch and sucrose metabolism	Metabolic	77559	Agl	10501699	5.93072	6.42401	6.76154	7.04229
mmu00500 Starch and sucrose metabolism	Metabolic	94215	Ugt2a1	10531078	2.39999	2.42816	2.47383	2.43161
mmu00500 Starch and sucrose metabolism	Metabolic	100559	Ugt2b38	10531073	3.11175	2.98834	3.13464	2.78323
mmu00500 Starch and sucrose metabolism	Metabolic	100727	Ugt2b34	10531034	2.65097	2.41976	2.4908	2.55128
mmu00500 Starch and sucrose metabolism	Metabolic	103988	Gck	10384051	2.70434	2.58729	2.56132	2.56713
mmu00500 Starch and sucrose metabolism	Metabolic	109959	Amy2a5	10501544	2.95177	2.66265	2.65664	2.634
mmu00500 Starch and sucrose metabolism	Metabolic	110006	Gusb	10534102	5.50519	6.37211	6.14979	6.73119
mmu00500 Starch and sucrose metabolism	Metabolic	110078	Pygb	10476969	7.2102	7.84956	7.84847	8.14938
mmu00500 Starch and sucrose metabolism	Metabolic	110095	Pygl	10400844	2.79859	2.71141	2.73547	2.74831
mmu00500 Starch and sucrose metabolism	Metabolic	112417	Ugt2b37	10531061	3.03551	2.79957	2.86532	2.8564
mmu00500 Starch and sucrose metabolism	Metabolic	209558	Enpp3	10368317	5.55214	8.09276	5.63656	6.60319
mmu00500 Starch and sucrose metabolism	Metabolic	212032	Hk3	10409376	2.66935	2.63765	2.74485	2.52422
mmu00500 Starch and sucrose metabolism	Metabolic	216019	Hkdc1	10369567	2.74207	2.63977	2.67197	2.6005
mmu00500 Starch and sucrose metabolism	Metabolic	216558	Ugp2	10384579	7.50343	7.80137	7.90769	8.20241
mmu00500 Starch and sucrose metabolism	Metabolic	231396	Ugt2b36	10531051	2.64028	2.57409	2.61537	2.55123
mmu00500 Starch and sucrose metabolism	Metabolic	232493	Gys2	10549079	2.64236	2.62622	2.61129	2.60815
mmu00500 Starch and sucrose metabolism	Metabolic	232714	Mgam	10537509	2.97829	2.92366	2.77222	2.86888
mmu00500 Starch and sucrose metabolism	Metabolic	243085	Ugt2b35	10522819	2.44316	2.40833	2.37082	2.29795
mmu00510 N-Glycan biosynthesis	Metabolic	13200	Ddost	10509542	9.10825	9.11852	9.42543	9.35404
mmu00510 N-Glycan biosynthesis	Metabolic	13478	Dpagt1	10584700	6.99356	7.3299	7.40166	7.05734
mmu00510 N-Glycan biosynthesis	Metabolic	13480	Dpm1	10489946	5.65437	5.71433	5.8297	5.89561
mmu00510 N-Glycan biosynthesis	Metabolic	13481	Dpm2	10344042	4.47998	4.84646	4.40642	4.75417
mmu00510 N-Glycan biosynthesis	Metabolic	14376	Ganab	10461277	8.46431	8.62838	8.33938	8.2801	482	1.09117	1.03572	0.723158	0.80693
mmu00510 N-Glycan biosynthesis	Metabolic	14595	B4galt1	10512129	7.06605	7.69035	8.0509	8.2615
mmu00510 N-Glycan biosynthesis	Metabolic	16430	Stt3a	10592217	10.4432	10.4519	10.9594	10.7604
mmu00510 N-Glycan biosynthesis	Metabolic	17155	Man1a	10369154	6.33171	7.58675	6.74327	7.16035
mmu00510 N-Glycan biosynthesis	Metabolic	17156	Man1a2	10500614	7.45572	7.74473	7.95704	8.15444
mmu00510 N-Glycan biosynthesis	Metabolic	17158	Man2a1	10446376	8.24136	8.32666	9.04932	8.88714
mmu00510 N-Glycan biosynthesis	Metabolic	17309	Mgat3	10425354	4.26701	4.51781	4.38634	4.65523
mmu00510 N-Glycan biosynthesis	Metabolic	20014	Rpn2	10477946	8.97059	9.29871	9.48717	9.43055
mmu00510 N-Glycan biosynthesis	Metabolic	53418	B4galt2	10515500	5.58765	6.0392	6.1075	6.3742
mmu00510 N-Glycan biosynthesis	Metabolic	56737	Alg2	10512847	7.98331	7.7349	7.99868	7.59762
mmu00510 N-Glycan biosynthesis	Metabolic	57170	Dolpp1	10471036	4.95418	5.25788	5.75367	5.63146
mmu00510 N-Glycan biosynthesis	Metabolic	57377	Mogs	10539337	4.38074	4.41313	4.94655	4.70236
mmu00510 N-Glycan biosynthesis	Metabolic	66248	Alg5	10492078	6.72741	6.73294	6.99891	6.67216
mmu00510 N-Glycan biosynthesis	Metabolic	66789	Alg14	10495651	6.95858	7.21968	7.09444	7.51427
mmu00510 N-Glycan biosynthesis	Metabolic	67555	Mgat4d	10573160	2.99226	2.84886	2.88437	2.89812
mmu00510 N-Glycan biosynthesis	Metabolic	67574	Alg13	10602223	2.89755	3.00271	3.26238	3.24487
mmu00510 N-Glycan biosynthesis	Metabolic	68292	Stt3b	10597493	9.95683	9.79857	9.97923	9.78706
mmu00510 N-Glycan biosynthesis	Metabolic	80286	Tusc3	10571371	7.04221	7.05762	7.13246	7.1841
mmu00510 N-Glycan biosynthesis	Metabolic	102580	Alg9	10585233	7.33517	7.2177	7.72498	7.57492
mmu00510 N-Glycan biosynthesis	Metabolic	103534	Mgat4b	10375713	7.32623	7.25502	7.68859	7.75958
mmu00510 N-Glycan biosynthesis	Metabolic	103963	Rpn1	10539861	8.64894	8.64663	9.07668	8.53142
mmu00510 N-Glycan biosynthesis	Metabolic	107895	Mgat5	10349404	4.84553	6.63806	6.20179	6.83384
mmu00510 N-Glycan biosynthesis	Metabolic	140481	Man2a2	10564909	6.34529	6.28762	6.72278	5.84095
mmu00510 N-Glycan biosynthesis	Metabolic	207958	Alg11	10570764	6.15378	6.49943	6.32215	5.92635
mmu00510 N-Glycan biosynthesis	Metabolic	208211	Alg1	10433389	7.38057	7.34433	6.827	6.80201
mmu00510 N-Glycan biosynthesis	Metabolic	217664	Mgat2	10396074	7.62998	7.13033	7.86406	7.90185
mmu00510 N-Glycan biosynthesis	Metabolic	223774	Alg12	10431300	5.9866	5.77115	6.67608	6.00393
mmu00510 N-Glycan biosynthesis	Metabolic	227619	Man1b1	10469987	6.53938	6.71629	7.12081	6.82172
mmu00510 N-Glycan biosynthesis	Metabolic	227697	Dolk	10481453	4.04298	4.39339	4.43759	4.74404
mmu00510 N-Glycan biosynthesis	Metabolic	230815	Man1c1	10517287	4.94209	5.05867	4.64419	4.70096
mmu00510 N-Glycan biosynthesis	Metabolic	268510	Mgat5b	10382866	3.0542	2.98485	3.01406	2.99042
mmu00510 N-Glycan biosynthesis	Metabolic	320302	Glt28d2	10499108	4.40478	4.62806	4.00947	3.96155
mmu00510 N-Glycan biosynthesis	Metabolic	320438	Alg6	10506154	4.33741	4.35257	4.39964	4.31141
mmu00510 N-Glycan biosynthesis	Metabolic	380959	Alg10b	10426292	7.39242	7.65919	8.31938	8.11022
mmu00510 N-Glycan biosynthesis	Metabolic	381903	Alg8	10555041	6.43427	6.32241	6.50047	6.399
mmu00511 Other glycan degradation	Metabolic	11593	Aga	10571774	7.30982	7.36123	6.71359	7.18256
mmu00511 Other glycan degradation	Metabolic	12091	Glb1	10589889	7.97818	8.30525	8.17285	8.18208
mmu00511 Other glycan degradation	Metabolic	15211	Hexa	10585874	9.76301	10.1977	10.0751	10.232
mmu00511 Other glycan degradation	Metabolic	15212	Hexb	10411373	6.6942	6.97058	7.10926	7.29965
mmu00511 Other glycan degradation	Metabolic	17159	Man2b1	10573583	7.49865	7.96374	7.152	7.17675
mmu00511 Other glycan degradation	Metabolic	17160	Man2b2	10529584	7.74974	7.35156	7.56927	7.43861
mmu00511 Other glycan degradation	Metabolic	18010	Neu1	10444578	4.71745	4.99693	4.91283	5.21818
mmu00511 Other glycan degradation	Metabolic	50877	Neu3	10565840	3.4661	3.50294	3.43776	3.62362
mmu00511 Other glycan degradation	Metabolic	71665	Fuca1	10509127	7.06978	7.56609	7.1455	7.37562
mmu00511 Other glycan degradation	Metabolic	73744	Man2c1	10585652	6.32303	6.45421	7.05456	6.88938
mmu00511 Other glycan degradation	Metabolic	110173	Manba	10496302	2.63723	2.65016	2.61241	2.67649
mmu00511 Other glycan degradation	Metabolic	217364	Engase	10383032	3.44103	3.45583	3.00698	2.89933
mmu00511 Other glycan degradation	Metabolic	230101	Gba2	10512574	4.18794	4.00408	3.88637	3.7408
mmu00511 Other glycan degradation	Metabolic	238023	Hexdc	10383518	3.74395	3.76113	3.90779	3.78299
mmu00511 Other glycan degradation	Metabolic	241159	Neu4	10348910	3.21552	3.0026	3.13808	3.11379
mmu00512 Mucin type O-Glycan biosynthesis	Metabolic	14425	Galnt3	10483249	2.84561	2.58694	2.47556	2.61347
mmu00512 Mucin type O-Glycan biosynthesis	Metabolic	14426	Galnt4	10366038	5.49546	5.91421	5.15812	5.57421
mmu00512 Mucin type O-Glycan biosynthesis	Metabolic	20442	St3gal1	10429160	6.85601	9.07723	8.56665	9.09323
mmu00512 Mucin type O-Glycan biosynthesis	Metabolic	20444	St3gal2	10575534	7.27656	7.91874	6.37759	6.79534
mmu00512 Mucin type O-Glycan biosynthesis	Metabolic	20445	St6galnac1	10393373	2.40104	2.38215	2.50076	2.53324
mmu00512 Mucin type O-Glycan biosynthesis	Metabolic	56336	B4galt5	10489891	7.81335	8.84081	9.26731	10.3838
mmu00512 Mucin type O-Glycan biosynthesis	Metabolic	59048	C1galt1c1	10604226	3.41672	3.71178	3.82769	3.92031
mmu00512 Mucin type O-Glycan biosynthesis	Metabolic	67909	Galntl5	10520277	2.51977	2.45293	2.42593	2.38318
mmu00512 Mucin type O-Glycan biosynthesis	Metabolic	71685	Galnt14	10452793	2.6438	2.58679	2.55768	2.49569
mmu00512 Mucin type O-Glycan biosynthesis	Metabolic	72077	Gcnt3	10594758	3.18174	2.92388	2.97091	3.12615
mmu00512 Mucin type O-Glycan biosynthesis	Metabolic	78754	Galnt15	10413813	3.36501	3.00594	2.73893	2.68344
mmu00512 Mucin type O-Glycan biosynthesis	Metabolic	94192	C1galt1	10536369	7.21318	7.64292	7.53292	7.936
mmu00512 Mucin type O-Glycan biosynthesis	Metabolic	108148	Gm20388	10576417	8.66183	9.58356	8.52446	8.93653
mmu00512 Mucin type O-Glycan biosynthesis	Metabolic	108150	Galnt7	10578771	6.13434	5.74637	5.3799	5.34139
mmu00512 Mucin type O-Glycan biosynthesis	Metabolic	108760	Galnt16	10396877	2.84353	2.83371	2.87686	2.8167
mmu00512 Mucin type O-Glycan biosynthesis	Metabolic	171212	Galnt10	10376269	6.23796	6.34961	5.50715	5.49228
mmu00512 Mucin type O-Glycan biosynthesis	Metabolic	212996	Wbscr17	10534152	3.13045	2.89533	3.1251	3.09447
mmu00512 Mucin type O-Glycan biosynthesis	Metabolic	218476	Gcnt4	10406777	3.83915	4.04887	5.63415	5.88523
mmu00512 Mucin type O-Glycan biosynthesis	Metabolic	230145	Galnt12	10504763	2.71747	2.65274	2.90547	2.92436
mmu00512 Mucin type O-Glycan biosynthesis	Metabolic	233733	Galnt18	10566993	5.852	5.5736	4.33883	3.9005
mmu00512 Mucin type O-Glycan biosynthesis	Metabolic	241391	Galnt5	10472181	2.57559	2.54698	2.49644	2.40236
mmu00512 Mucin type O-Glycan biosynthesis	Metabolic	270049	Galntl6	10578786	2.63135	2.69277	2.84518	2.68198
mmu00512 Mucin type O-Glycan biosynthesis	Metabolic	272411	B3gnt6	10565709	2.80574	2.57516	2.7651	2.53067
mmu00514 Other types of O-glycan biosynthesis	Metabolic	14345	Fut4	10590957	2.98713	2.99527	2.87329	3.02083
mmu00514 Other types of O-glycan biosynthesis	Metabolic	14347	Fut7	10470042	2.88073	2.92855	2.78352	2.97332
mmu00514 Other types of O-glycan biosynthesis	Metabolic	14348	Fut9	10511870	2.46234	2.34934	2.34974	2.38093
mmu00514 Other types of O-glycan biosynthesis	Metabolic	14595	B4galt1	10512129	7.06605	7.69035	8.0509	8.2615
mmu00514 Other types of O-glycan biosynthesis	Metabolic	16848	Lfng	10527012	2.86453	2.83811	2.82535	2.72783
mmu00514 Other types of O-glycan biosynthesis	Metabolic	17305	Mfng	10430389	3.14936	2.96655	2.90977	2.76303
mmu00514 Other types of O-glycan biosynthesis	Metabolic	19719	Rfng	10393944	4.80867	4.91606	4.82357	5.07039
mmu00514 Other types of O-glycan biosynthesis	Metabolic	20441	St3gal3	10515574	8.24446	8.69672	8.32624	8.48338
mmu00514 Other types of O-glycan biosynthesis	Metabolic	26433	Plod3	10526520	7.61265	7.972	8.26451	8.33146
mmu00514 Other types of O-glycan biosynthesis	Metabolic	53418	B4galt2	10515500	5.58765	6.0392	6.1075	6.3742
mmu00514 Other types of O-glycan biosynthesis	Metabolic	54218	B3galt4	10450059	3.17541	3.01739	3.14549	2.8784
mmu00514 Other types of O-glycan biosynthesis	Metabolic	68273	Pomgnt1	10507250	7.15414	7.17391	7.51005	7.49634
mmu00514 Other types of O-glycan biosynthesis	Metabolic	76898	B3gat1	10583929	3.48279	3.30002	3.45968	3.4118
mmu00514 Other types of O-glycan biosynthesis	Metabolic	80294	Pofut2	10364251	7.21373	7.74983	7.74163	7.85489
mmu00514 Other types of O-glycan biosynthesis	Metabolic	98388	Chst10	10354157	3.07337	3.08048	2.94769	2.93422
mmu00514 Other types of O-glycan biosynthesis	Metabolic	99011	Pomt1	10471337	5.6249	6.10733	6.57085	6.25616
mmu00514 Other types of O-glycan biosynthesis	Metabolic	101351	Eogt	10546567	6.08482	6.12368	4.62044	4.68247
mmu00514 Other types of O-glycan biosynthesis	Metabolic	108155	Ogt	10601235	9.36271	8.62617	8.99041	8.76199
mmu00514 Other types of O-glycan biosynthesis	Metabolic	140484	Pofut1	10477286	5.41002	5.53236	5.72952	5.40365
mmu00514 Other types of O-glycan biosynthesis	Metabolic	217734	Pomt2	10401713	6.16668	6.33202	6.75468	6.73666
mmu00514 Other types of O-glycan biosynthesis	Metabolic	223827	Gxylt1	10503281	5.99453	6.33915	6.18942	6.7284
mmu00514 Other types of O-glycan biosynthesis	Metabolic	224143	Poglut1	10439471	7.37726	7.75332	7.53296	7.43607
mmu00514 Other types of O-glycan biosynthesis	Metabolic	232313	Gxylt2	10540275	3.9441	4.794	5.72307	6.19874
mmu00514 Other types of O-glycan biosynthesis	Metabolic	234407	Colgalt1	10572679	7.85801	8.11265	7.56234	7.84909
mmu00514 Other types of O-glycan biosynthesis	Metabolic	268510	Mgat5b	10382866	3.0542	2.98485	3.01406	2.99042
mmu00514 Other types of O-glycan biosynthesis	Metabolic	269132	Colgalt2	10350668	2.82231	2.64647	2.6133	2.73446
mmu00514 Other types of O-glycan biosynthesis	Metabolic	280645	B3gat2	10345091	2.49919	2.93996	2.8582	2.95382
mmu00514 Other types of O-glycan biosynthesis	Metabolic	381694	B3glct	10527694	6.31769	6.39073	6.88711	6.85539
mmu00520 Amino sugar and nucleotide sugar metabolism	Metabolic	12764	Cmas	10542665	6.73488	6.66985	7.17081	6.90815
mmu00520 Amino sugar and nucleotide sugar metabolism	Metabolic	14430	Galt	10504094	5.82414	6.0224	6.23198	6.03627
mmu00520 Amino sugar and nucleotide sugar metabolism	Metabolic	14583	Gfpt1	10539773	7.12391	7.42077	7.57954	7.69047
mmu00520 Amino sugar and nucleotide sugar metabolism	Metabolic	14584	Gfpt2	10375614	6.58775	6.57072	5.4859	4.77197
mmu00520 Amino sugar and nucleotide sugar metabolism	Metabolic	14635	Galk1	10393047	6.2789	5.97844	6.29997	6.16781
mmu00520 Amino sugar and nucleotide sugar metabolism	Metabolic	14751	Gpi1	10562360	10.9746	11.0793	11.4728	11.4054
mmu00520 Amino sugar and nucleotide sugar metabolism	Metabolic	15211	Hexa	10585874	9.76301	10.1977	10.0751	10.232
mmu00520 Amino sugar and nucleotide sugar metabolism	Metabolic	15212	Hexb	10411373	6.6942	6.97058	7.10926	7.29965
mmu00520 Amino sugar and nucleotide sugar metabolism	Metabolic	15275	Hk1	10369541	6.83656	7.88379	7.28736	7.32415
mmu00520 Amino sugar and nucleotide sugar metabolism	Metabolic	15277	Hk2	10545588	7.30739	7.13619	7.58815	7.0678
mmu00520 Amino sugar and nucleotide sugar metabolism	Metabolic	19703	Renbp	10605181	2.47706	2.1878	2.13748	2.33235
mmu00520 Amino sugar and nucleotide sugar metabolism	Metabolic	22122	Tsta3	10429674	8.7261	8.75302	9.01406	8.73587
mmu00520 Amino sugar and nucleotide sugar metabolism	Metabolic	22235	Ugdh	10530201	9.84855	10.0883	9.40478	9.84398
mmu00520 Amino sugar and nucleotide sugar metabolism	Metabolic	26384	Gnpda1	10458547	6.32245	6.60043	6.73131	7.12634
mmu00520 Amino sugar and nucleotide sugar metabolism	Metabolic	29858	Pmm1	10430794	6.01789	6.2457	7.37618	6.91957
mmu00520 Amino sugar and nucleotide sugar metabolism	Metabolic	54128	Pmm2	10433462	8.05398	8.19345	7.83281	7.43648
mmu00520 Amino sugar and nucleotide sugar metabolism	Metabolic	54342	Gnpnat1	10460108	7.0708	5.97567	7.15704	5.88612
mmu00520 Amino sugar and nucleotide sugar metabolism	Metabolic	56174	Nagk	10539472	7.89298	7.80694	7.0063	7.34634
mmu00520 Amino sugar and nucleotide sugar metabolism	Metabolic	66681	Pgm1	10522009	7.02597	7.23898	8.00349	8.08185
mmu00520 Amino sugar and nucleotide sugar metabolism	Metabolic	67311	Nanp	10447483	3.41644	3.27638	3.23649	3.51782
mmu00520 Amino sugar and nucleotide sugar metabolism	Metabolic	67883	Uxs1	10354258	8.37053	8.5722	9.05298	8.79389
mmu00520 Amino sugar and nucleotide sugar metabolism	Metabolic	67980	Gnpda2	10530380	5.00749	4.64869	4.09624	3.929
mmu00520 Amino sugar and nucleotide sugar metabolism	Metabolic	71884	Chit1	10349953	2.71507	2.63557	2.4284	2.62268
mmu00520 Amino sugar and nucleotide sugar metabolism	Metabolic	72017	Cyb5r1	10350003	10.4107	8.49433	10.3019	8.89101
mmu00520 Amino sugar and nucleotide sugar metabolism	Metabolic	72157	Pgm2	10506188	7.62963	8.4554	8.65153	8.56182
mmu00520 Amino sugar and nucleotide sugar metabolism	Metabolic	74091	Npl	10358892	2.54235	2.38772	2.43442	2.49087
mmu00520 Amino sugar and nucleotide sugar metabolism	Metabolic	75540	Fpgt	10503010	4.6271	4.5683	5.15727	5.15711
mmu00520 Amino sugar and nucleotide sugar metabolism	Metabolic	81600	Chia1	10495136	2.49073	2.58423	2.45807	2.52543
mmu00520 Amino sugar and nucleotide sugar metabolism	Metabolic	94181	Nans	10504743	7.15882	7.24739	7.23959	6.95882
mmu00520 Amino sugar and nucleotide sugar metabolism	Metabolic	103988	Gck	10384051	2.70434	2.58729	2.56132	2.56713
mmu00520 Amino sugar and nucleotide sugar metabolism	Metabolic	107652	Uap1	10359948	5.84187	6.80099	6.50198	6.93896
mmu00520 Amino sugar and nucleotide sugar metabolism	Metabolic	109754	Cyb5r3	10430956	10.995	11.0459	11.1692	11.3134
mmu00520 Amino sugar and nucleotide sugar metabolism	Metabolic	109785	Pgm3	10595466	5.68901	5.68777	6.05595	5.71427
mmu00520 Amino sugar and nucleotide sugar metabolism	Metabolic	110119	Mpi	10593937	7.12137	7.25755	7.15721	7.33832
mmu00520 Amino sugar and nucleotide sugar metabolism	Metabolic	212032	Hk3	10409376	2.66935	2.63765	2.74485	2.52422
mmu00520 Amino sugar and nucleotide sugar metabolism	Metabolic	216019	Hkdc1	10369567	2.74207	2.63977	2.67197	2.6005
mmu00520 Amino sugar and nucleotide sugar metabolism	Metabolic	216558	Ugp2	10384579	7.50343	7.80137	7.90769	8.20241
mmu00520 Amino sugar and nucleotide sugar metabolism	Metabolic	218138	Gmds	10408531	7.87146	7.72915	7.52378	7.40697
mmu00520 Amino sugar and nucleotide sugar metabolism	Metabolic	227620	Uap1l1	10480714	9.48744	9.71082	9.61918	9.57359
mmu00520 Amino sugar and nucleotide sugar metabolism	Metabolic	234730	Fuk	10581702	4.43254	4.60274	4.24392	4.21788
mmu00520 Amino sugar and nucleotide sugar metabolism	Metabolic	245847	Amdhd2	10448441	5.5827	5.88018	6.3788	6.34714
mmu00520 Amino sugar and nucleotide sugar metabolism	Metabolic	320635	Cyb5r2	10566632	2.45237	2.60835	3.5008	2.62413
mmu00524 Butirosin and neomycin biosynthesis	Metabolic	15275	Hk1	10369541	6.83656	7.88379	7.28736	7.32415
mmu00524 Butirosin and neomycin biosynthesis	Metabolic	15277	Hk2	10545588	7.30739	7.13619	7.58815	7.0678
mmu00524 Butirosin and neomycin biosynthesis	Metabolic	103988	Gck	10384051	2.70434	2.58729	2.56132	2.56713
mmu00524 Butirosin and neomycin biosynthesis	Metabolic	212032	Hk3	10409376	2.66935	2.63765	2.74485	2.52422
mmu00524 Butirosin and neomycin biosynthesis	Metabolic	216019	Hkdc1	10369567	2.74207	2.63977	2.67197	2.6005
mmu00531 Glycosaminoglycan degradation	Metabolic	11881	Arsb	10406672	6.90259	7.49795	7.38303	8.05375
mmu00531 Glycosaminoglycan degradation	Metabolic	12091	Glb1	10589889	7.97818	8.30525	8.17285	8.18208
mmu00531 Glycosaminoglycan degradation	Metabolic	15211	Hexa	10585874	9.76301	10.1977	10.0751	10.232
mmu00531 Glycosaminoglycan degradation	Metabolic	15212	Hexb	10411373	6.6942	6.97058	7.10926	7.29965
mmu00531 Glycosaminoglycan degradation	Metabolic	15442	Hpse	10531737	2.80661	2.58714	2.56055	2.57383
mmu00531 Glycosaminoglycan degradation	Metabolic	15586	Hyal1	10588691	4.72507	5.74724	7.4401	6.79355
mmu00531 Glycosaminoglycan degradation	Metabolic	15931	Ids	10604906	6.97415	6.98034	6.70189	6.74351
mmu00531 Glycosaminoglycan degradation	Metabolic	15932	Idua	10524034	4.23189	3.97678	4.31386	4.42432
mmu00531 Glycosaminoglycan degradation	Metabolic	20690	Spam1	10536729	2.42819	2.24512	2.24939	2.32543
mmu00531 Glycosaminoglycan degradation	Metabolic	27029	Sgsh	10393648	6.8983	6.82721	5.8428	6.08968
mmu00531 Glycosaminoglycan degradation	Metabolic	27419	Naglu	10381211	6.43311	6.60357	6.87019	6.68087
mmu00531 Glycosaminoglycan degradation	Metabolic	50917	Galns	10582403	5.79373	6.28147	6.59051	6.56859
mmu00531 Glycosaminoglycan degradation	Metabolic	52120	Hgsnat	10577882	7.38662	7.73849	7.03159	6.99702
mmu00531 Glycosaminoglycan degradation	Metabolic	74409	Hyal6	10536717	2.50462	2.55273	2.61596	2.57559
mmu00531 Glycosaminoglycan degradation	Metabolic	74468	Hyal5	10536738	2.53623	2.34267	2.42949	2.31454
mmu00531 Glycosaminoglycan degradation	Metabolic	75612	Gns	10366667	9.78928	10.1676	9.70419	9.79834
mmu00531 Glycosaminoglycan degradation	Metabolic	77042	Hyal4	10536722	2.86658	2.72283	2.729	2.64405
mmu00531 Glycosaminoglycan degradation	Metabolic	109685	Hyal3	10588701	3.01574	3.3412	3.14364	3.13327
mmu00531 Glycosaminoglycan degradation	Metabolic	110006	Gusb	10534102	5.50519	6.37211	6.14979	6.73119
mmu00531 Glycosaminoglycan degradation	Metabolic	545291	Hpse2	10467826	2.74097	2.68023	2.51458	2.70146
mmu00532 Glycosaminoglycan biosynthesis - chondroitin sulfate / dermatan sulfate	Metabolic	53374	Chst3	10369301	2.79347	2.92339	2.84642	2.78192
mmu00532 Glycosaminoglycan biosynthesis - chondroitin sulfate / dermatan sulfate	Metabolic	58250	Chst11	10365290	7.17939	8.50383	7.46296	8.13633
mmu00532 Glycosaminoglycan biosynthesis - chondroitin sulfate / dermatan sulfate	Metabolic	59031	Chst12	10527009	6.15554	7.64905	5.58734	6.48615
mmu00532 Glycosaminoglycan biosynthesis - chondroitin sulfate / dermatan sulfate	Metabolic	60322	Chst7	10598833	3.18712	3.14234	2.59415	2.66774
mmu00532 Glycosaminoglycan biosynthesis - chondroitin sulfate / dermatan sulfate	Metabolic	71797	Chst13	10546244	4.26794	4.05902	3.83273	3.90534
mmu00532 Glycosaminoglycan biosynthesis - chondroitin sulfate / dermatan sulfate	Metabolic	72136	Chst14	10474860	6.7549	7.2493	7.73476	7.99736
mmu00532 Glycosaminoglycan biosynthesis - chondroitin sulfate / dermatan sulfate	Metabolic	72727	B3gat3	10461305	7.34649	7.31134	7.53815	7.54838
mmu00532 Glycosaminoglycan biosynthesis - chondroitin sulfate / dermatan sulfate	Metabolic	74241	Chpf	10355864	6.39072	6.31066	6.65718	6.59884
mmu00532 Glycosaminoglycan biosynthesis - chondroitin sulfate / dermatan sulfate	Metabolic	78752	Csgalnact2	10547217	6.61124	6.28989	6.57999	6.31112
mmu00532 Glycosaminoglycan biosynthesis - chondroitin sulfate / dermatan sulfate	Metabolic	78923	Chsy3	10455948	3.09224	2.91922	3.16389	2.95191
mmu00532 Glycosaminoglycan biosynthesis - chondroitin sulfate / dermatan sulfate	Metabolic	100910	Chpf2	10520234	5.61945	5.82419	6.06851	6.49705
mmu00532 Glycosaminoglycan biosynthesis - chondroitin sulfate / dermatan sulfate	Metabolic	117592	B3galt6	10519234	3.54491	3.59033	3.82407	3.92555
mmu00532 Glycosaminoglycan biosynthesis - chondroitin sulfate / dermatan sulfate	Metabolic	212898	Dse	10368647	8.47569	8.60552	7.82238	8.25832
mmu00532 Glycosaminoglycan biosynthesis - chondroitin sulfate / dermatan sulfate	Metabolic	217119	Xylt2	10390059	5.46373	5.96382	6.07092	6.07327
mmu00532 Glycosaminoglycan biosynthesis - chondroitin sulfate / dermatan sulfate	Metabolic	218271	B4galt7	10405495	6.0748	5.77089	6.18106	5.99848
mmu00532 Glycosaminoglycan biosynthesis - chondroitin sulfate / dermatan sulfate	Metabolic	233781	Xylt1	10556598	3.27986	3.31766	3.21224	3.24888
mmu00532 Glycosaminoglycan biosynthesis - chondroitin sulfate / dermatan sulfate	Metabolic	269941	Chsy1	10554013	6.91109	7.26463	8.14821	7.97691
mmu00532 Glycosaminoglycan biosynthesis - chondroitin sulfate / dermatan sulfate	Metabolic	338362	Ust	10367734	7.36331	7.84552	7.51285	7.68678
mmu00533 Glycosaminoglycan biosynthesis - keratan sulfate	Metabolic	14595	B4galt1	10512129	7.06605	7.69035	8.0509	8.2615
mmu00533 Glycosaminoglycan biosynthesis - keratan sulfate	Metabolic	20441	St3gal3	10515574	8.24446	8.69672	8.32624	8.48338
mmu00533 Glycosaminoglycan biosynthesis - keratan sulfate	Metabolic	20442	St3gal1	10429160	6.85601	9.07723	8.56665	9.09323
mmu00533 Glycosaminoglycan biosynthesis - keratan sulfate	Metabolic	20444	St3gal2	10575534	7.27656	7.91874	6.37759	6.79534
mmu00533 Glycosaminoglycan biosynthesis - keratan sulfate	Metabolic	26887	Chst4	10581650	2.7114	2.69524	2.58033	2.697
mmu00533 Glycosaminoglycan biosynthesis - keratan sulfate	Metabolic	53418	B4galt2	10515500	5.58765	6.0392	6.1075	6.3742
mmu00533 Glycosaminoglycan biosynthesis - keratan sulfate	Metabolic	54371	Chst2	10595718	4.50677	4.87404	4.2945	4.53169
mmu00533 Glycosaminoglycan biosynthesis - keratan sulfate	Metabolic	56375	B4galt4	10435724	4.13241	4.33119	3.91109	3.95989
mmu00533 Glycosaminoglycan biosynthesis - keratan sulfate	Metabolic	56773	Chst5	10581914	2.74031	2.68164	2.66709	2.63639
mmu00533 Glycosaminoglycan biosynthesis - keratan sulfate	Metabolic	76969	Chst1	10474045	3.17302	3.12119	3.11693	3.01494
mmu00533 Glycosaminoglycan biosynthesis - keratan sulfate	Metabolic	108902	B3gnt1	10460513	5.588	5.79101	5.51687	5.71326
mmu00533 Glycosaminoglycan biosynthesis - keratan sulfate	Metabolic	227327	B3gnt7	10348062	3.64834	3.5073	3.47472	3.48842
mmu00534 Glycosaminoglycan biosynthesis - heparan sulfate / heparin	Metabolic	14042	Ext1	10428579	8.35762	8.87508	9.07917	9.09896
mmu00534 Glycosaminoglycan biosynthesis - heparan sulfate / heparin	Metabolic	14043	Ext2	10485225	7.42553	7.72286	7.55084	7.81699
mmu00534 Glycosaminoglycan biosynthesis - heparan sulfate / heparin	Metabolic	15478	Hs3st3a1	10376956	2.81403	2.53629	2.48288	2.66105
mmu00534 Glycosaminoglycan biosynthesis - heparan sulfate / heparin	Metabolic	15531	Ndst1	10459089	7.37021	8.19106	7.50751	7.59816
mmu00534 Glycosaminoglycan biosynthesis - heparan sulfate / heparin	Metabolic	17423	Ndst2	10417950	5.20646	6.05887	5.51045	6.24921
mmu00534 Glycosaminoglycan biosynthesis - heparan sulfate / heparin	Metabolic	23908	Hs2st1	10502522	5.92062	6.52626	7.38386	7.59473
mmu00534 Glycosaminoglycan biosynthesis - heparan sulfate / heparin	Metabolic	50785	Hs6st1	10345442	5.54915	5.75972	5.82499	5.69366
mmu00534 Glycosaminoglycan biosynthesis - heparan sulfate / heparin	Metabolic	50786	Hs6st2	10604542	2.30769	2.27616	2.8909	2.8946
mmu00534 Glycosaminoglycan biosynthesis - heparan sulfate / heparin	Metabolic	50787	Hs6st3	10417048	3.22263	3.14009	3.28526	3.28137
mmu00534 Glycosaminoglycan biosynthesis - heparan sulfate / heparin	Metabolic	54616	Extl3	10420837	6.62082	7.33581	6.49474	6.69989
mmu00534 Glycosaminoglycan biosynthesis - heparan sulfate / heparin	Metabolic	54710	Hs3st3b1	10386951	3.11555	3.2199	2.99656	3.16711
mmu00534 Glycosaminoglycan biosynthesis - heparan sulfate / heparin	Metabolic	56219	Extl1	10517250	4.37929	3.28339	3.25551	3.1712
mmu00534 Glycosaminoglycan biosynthesis - heparan sulfate / heparin	Metabolic	58193	Extl2	10495539	5.28881	5.78738	5.6401	5.98055
mmu00534 Glycosaminoglycan biosynthesis - heparan sulfate / heparin	Metabolic	64580	Ndst4	10495878	2.38728	2.42135	2.29523	2.36536
mmu00534 Glycosaminoglycan biosynthesis - heparan sulfate / heparin	Metabolic	72727	B3gat3	10461305	7.34649	7.31134	7.53815	7.54838
mmu00534 Glycosaminoglycan biosynthesis - heparan sulfate / heparin	Metabolic	83398	Ndst3	10501924	2.29892	2.21801	2.17998	2.24021
mmu00534 Glycosaminoglycan biosynthesis - heparan sulfate / heparin	Metabolic	117592	B3galt6	10519234	3.54491	3.59033	3.82407	3.92555
mmu00534 Glycosaminoglycan biosynthesis - heparan sulfate / heparin	Metabolic	195646	Hs3st2	10557106	3.4343	3.29879	3.45391	3.46491
mmu00534 Glycosaminoglycan biosynthesis - heparan sulfate / heparin	Metabolic	217119	Xylt2	10390059	5.46373	5.96382	6.07092	6.07327
mmu00534 Glycosaminoglycan biosynthesis - heparan sulfate / heparin	Metabolic	218271	B4galt7	10405495	6.0748	5.77089	6.18106	5.99848
mmu00534 Glycosaminoglycan biosynthesis - heparan sulfate / heparin	Metabolic	233781	Xylt1	10556598	3.27986	3.31766	3.21224	3.24888
mmu00561 Glycerolipid metabolism	Metabolic	11605	Gla	10606714	7.81232	9.21583	8.96945	9.9047
mmu00561 Glycerolipid metabolism	Metabolic	11669	Aldh2	10533345	7.76464	8.14919	7.3446	7.51305
mmu00561 Glycerolipid metabolism	Metabolic	11671	Aldh3a2	10386652	7.03668	6.96349	6.97675	6.88067
mmu00561 Glycerolipid metabolism	Metabolic	11677	Akr1b3	10385236	9.52826	10.6027	9.79761	9.99557
mmu00561 Glycerolipid metabolism	Metabolic	11997	Akr1b7	10537169	3.3745	3.13145	3.51662	3.36655
mmu00561 Glycerolipid metabolism	Metabolic	12613	Cel	10481278	2.7315	2.48411	2.6325	2.56289
mmu00561 Glycerolipid metabolism	Metabolic	13139	Dgka	10373542	7.42822	7.14922	5.19293	5.75626
mmu00561 Glycerolipid metabolism	Metabolic	13350	Dgat1	10429926	7.06199	7.65693	7.50561	7.46327
mmu00561 Glycerolipid metabolism	Metabolic	14187	Akr1b8	10537146	7.83123	8.23624	8.47923	8.70983
mmu00561 Glycerolipid metabolism	Metabolic	14245	Lpin1	10399478	5.9239	6.62964	6.41778	7.24976
mmu00561 Glycerolipid metabolism	Metabolic	14626	Gk2	10531556	2.40058	2.31774	2.3668	2.2995
mmu00561 Glycerolipid metabolism	Metabolic	14732	Gpam	10468533	5.35699	5.30608	5.04667	4.93805
mmu00561 Glycerolipid metabolism	Metabolic	14933	Gyk	10605571	3.24728	3.26549	3.91546	3.92434
mmu00561 Glycerolipid metabolism	Metabolic	15450	Lipc	10594812	2.81658	2.644	2.78025	2.76749
mmu00561 Glycerolipid metabolism	Metabolic	16891	Lipg	10459772	3.28667	3.51077	5.06038	5.35942
mmu00561 Glycerolipid metabolism	Metabolic	16956	Lpl	10572130	7.49401	7.33091	5.30947	4.58216
mmu00561 Glycerolipid metabolism	Metabolic	18946	Pnliprp1	10464313	2.69614	2.41849	2.44192	2.57958
mmu00561 Glycerolipid metabolism	Metabolic	18947	Pnliprp2	10464328	2.69636	2.69372	2.69939	2.69899
mmu00561 Glycerolipid metabolism	Metabolic	19012	Ppap2a	10407211	7.09876	7.58068	6.90122	6.42741
mmu00561 Glycerolipid metabolism	Metabolic	23945	Mgll	10539894	2.98966	2.89251	2.70605	2.95682
mmu00561 Glycerolipid metabolism	Metabolic	50784	Ppap2c	10370552	8.36037	8.39535	9.06923	8.92157
mmu00561 Glycerolipid metabolism	Metabolic	56077	Dgke	10389738	3.41854	3.42036	3.33852	3.32811
mmu00561 Glycerolipid metabolism	Metabolic	56752	Aldh9a1	10351414	7.26911	7.43798	7.99023	8.26655
mmu00561 Glycerolipid metabolism	Metabolic	58810	Akr1a1	10515352	11.5831	11.6457	11.4963	11.4928
mmu00561 Glycerolipid metabolism	Metabolic	64898	Lpin2	10446656	5.96538	6.57394	7.18418	7.28106
mmu00561 Glycerolipid metabolism	Metabolic	66853	Pnpla2	10558921	6.53043	6.57639	6.64412	6.00902
mmu00561 Glycerolipid metabolism	Metabolic	67216	Mboat2	10394990	2.42245	2.318	2.35703	2.38929
mmu00561 Glycerolipid metabolism	Metabolic	67512	Agpat2	10481092	3.20217	3.38342	4.71008	4.67219
mmu00561 Glycerolipid metabolism	Metabolic	67717	Lipf	10462542	2.49566	2.38074	2.3971	2.25448
mmu00561 Glycerolipid metabolism	Metabolic	67800	Dgat2	10565775	5.41193	4.96541	4.50602	3.70155
mmu00561 Glycerolipid metabolism	Metabolic	67916	Ppap2b	10506488	5.1122	7.13592	7.52569	8.04063
mmu00561 Glycerolipid metabolism	Metabolic	68262	Agpat4	10441740	6.22941	6.48765	6.09426	6.4283
mmu00561 Glycerolipid metabolism	Metabolic	69060	Pnlip	10464298	2.74641	2.774	2.70851	2.85235
mmu00561 Glycerolipid metabolism	Metabolic	69923	Agk	10537463	5.70148	5.73829	5.81585	5.87761
mmu00561 Glycerolipid metabolism	Metabolic	72535	Aldh1b1	10504606	2.98173	2.73623	2.78571	2.89449
mmu00561 Glycerolipid metabolism	Metabolic	102247	Agpat6	10577604	7.02161	7.13295	6.85813	6.66604
mmu00561 Glycerolipid metabolism	Metabolic	104418	Dgkz	10485081	4.91008	5.28152	5.50454	5.53648
mmu00561 Glycerolipid metabolism	Metabolic	110197	Dgkg	10438639	3.05998	2.89308	2.94677	2.82505
mmu00561 Glycerolipid metabolism	Metabolic	110524	Dgkq	10532216	3.69213	4.04392	4.14109	4.0329
mmu00561 Glycerolipid metabolism	Metabolic	110695	Aldh7a1	10458960	6.88618	6.96277	6.78342	6.71079
mmu00561 Glycerolipid metabolism	Metabolic	116939	Pnpla3	10425822	3.12686	2.89061	3.11401	3.15407
mmu00561 Glycerolipid metabolism	Metabolic	215456	Gpat2	10475804	2.64675	2.37083	2.54702	2.67615
mmu00561 Glycerolipid metabolism	Metabolic	217480	Dgkb	10395428	2.66228	2.71398	2.73057	2.76982
mmu00561 Glycerolipid metabolism	Metabolic	218121	Mboat1	10404359	4.50679	4.65022	2.99295	3.21651
mmu00561 Glycerolipid metabolism	Metabolic	225010	Lclat1	10446771	8.37829	8.31533	8.81072	8.52323
mmu00561 Glycerolipid metabolism	Metabolic	225913	Dak	10466008	6.23008	6.52429	6.01121	6.0875
mmu00561 Glycerolipid metabolism	Metabolic	227333	Dgkd	10348321	6.6093	5.84009	7.20704	6.64442
mmu00561 Glycerolipid metabolism	Metabolic	231510	Agpat9	10523547	6.27454	5.32106	6.50115	5.94761
mmu00561 Glycerolipid metabolism	Metabolic	233549	Mogat2	10565786	2.88051	2.73934	2.90893	2.86763
mmu00561 Glycerolipid metabolism	Metabolic	320127	Dgki	10543967	2.56525	2.53179	2.48801	2.56186
mmu00561 Glycerolipid metabolism	Metabolic	380921	Dgkh	10421774	5.61492	4.95706	6.18893	5.46432
mmu00562 Inositol phosphate metabolism	Metabolic	16329	Inpp1	10354521	5.57696	6.49772	5.14909	5.68895
mmu00562 Inositol phosphate metabolism	Metabolic	16330	Inpp5b	10507933	7.02974	6.68826	7.3488	6.74922
mmu00562 Inositol phosphate metabolism	Metabolic	16331	Inpp5d	10348244	2.71562	2.72616	2.77056	2.76148
mmu00562 Inositol phosphate metabolism	Metabolic	17330	Minpp1	10515156	5.64174	5.83197	5.92411	5.71972
mmu00562 Inositol phosphate metabolism	Metabolic	17772	Mtm1	10599976	4.39603	3.69364	4.05938	3.50453
mmu00562 Inositol phosphate metabolism	Metabolic	18704	Pik3c2a	10567173	7.05212	7.38949	6.85658	6.68407
mmu00562 Inositol phosphate metabolism	Metabolic	18705	Pik3c2g	10542477	2.46478	2.40376	2.44699	2.44167
mmu00562 Inositol phosphate metabolism	Metabolic	18707	Pik3cd	10518686	3.41659	3.39013	3.44658	3.34434
mmu00562 Inositol phosphate metabolism	Metabolic	18711	Pikfyve	10346970	6.26262	6.43742	6.48236	6.43641
mmu00562 Inositol phosphate metabolism	Metabolic	18717	Pip5k1c	10365069	6.94757	7.16636	7.0643	7.15322
mmu00562 Inositol phosphate metabolism	Metabolic	18718	Pip4k2a	10480347	6.32265	6.48578	6.80542	7.09148
mmu00562 Inositol phosphate metabolism	Metabolic	18719	Pip5k1b	10466779	2.94895	2.82929	2.74548	2.8339
mmu00562 Inositol phosphate metabolism	Metabolic	18720	Pip5k1a	10500069	7.43424	7.42631	7.56076	7.46111
mmu00562 Inositol phosphate metabolism	Metabolic	18795	Plcb1	10476401	2.95896	3.07529	4.68857	5.12522
mmu00562 Inositol phosphate metabolism	Metabolic	18796	Plcb2	10486119	2.79848	2.76753	2.7138	2.58289
mmu00562 Inositol phosphate metabolism	Metabolic	18797	Plcb3	10465521	6.96884	6.91687	6.97737	6.79563
mmu00562 Inositol phosphate metabolism	Metabolic	18799	Plcd1	10597575	7.02825	7.23822	7.00838	7.70494
mmu00562 Inositol phosphate metabolism	Metabolic	18802	Plcd4	10347398	2.7663	2.61344	2.47874	2.58813
mmu00562 Inositol phosphate metabolism	Metabolic	18803	Plcg1	10478219	6.72196	7.38111	7.25433	7.41724
mmu00562 Inositol phosphate metabolism	Metabolic	19062	Inpp5k	10378681	7.60633	7.85758	7.10947	7.17737
mmu00562 Inositol phosphate metabolism	Metabolic	19211	Pten	10462521	8.80148	8.68364	8.40232	8.70699
mmu00562 Inositol phosphate metabolism	Metabolic	20975	Synj2	10441456	5.82881	5.21136	6.03247	5.96455
mmu00562 Inositol phosphate metabolism	Metabolic	21991	Tpi1	10547830	9.3216	10.1151	10.5144	10.2338
mmu00562 Inositol phosphate metabolism	Metabolic	52858	Cdipt	10557560	7.05562	7.04504	7.22487	7.10959
mmu00562 Inositol phosphate metabolism	Metabolic	55980	Impa1	10497285	5.10654	5.18523	5.78895	5.78003
mmu00562 Inositol phosphate metabolism	Metabolic	56727	Miox	10426213	2.85734	2.70071	2.85552	2.85163
mmu00562 Inositol phosphate metabolism	Metabolic	64436	Inpp5e	10481011	5.47271	6.13461	6.55025	6.58701
mmu00562 Inositol phosphate metabolism	Metabolic	67073	Pi4k2b	10521832	4.96032	5.13067	5.79484	5.85919
mmu00562 Inositol phosphate metabolism	Metabolic	69718	Ipmk	10363894	6.9478	7.78412	7.41435	7.67013
mmu00562 Inositol phosphate metabolism	Metabolic	71780	Isyna1	10572432	5.48066	5.90313	5.54644	4.84605
mmu00562 Inositol phosphate metabolism	Metabolic	72469	Plcd3	10391837	5.1955	5.18838	5.82954	5.74063
mmu00562 Inositol phosphate metabolism	Metabolic	74055	Plce1	10462922	2.62815	2.43381	2.55389	2.46448
mmu00562 Inositol phosphate metabolism	Metabolic	74769	Pik3cb	10595924	7.17203	7.24753	7.23931	7.54056
mmu00562 Inositol phosphate metabolism	Metabolic	75678	Ippk	10405013	3.72272	3.70383	3.76907	3.78922
mmu00562 Inositol phosphate metabolism	Metabolic	84095	Pi4k2a	10463211	7.40688	7.27995	7.72806	7.5053
mmu00562 Inositol phosphate metabolism	Metabolic	104015	Synj1	10440849	4.53163	4.77451	4.13386	4.17499
mmu00562 Inositol phosphate metabolism	Metabolic	104776	Aldh6a1	10401473	6.21358	6.45852	5.74389	5.7574
mmu00562 Inositol phosphate metabolism	Metabolic	107650	Pi4kb	10494137	7.82569	7.8387	7.84047	7.85561
mmu00562 Inositol phosphate metabolism	Metabolic	108083	Pip4k2b	10390473	7.08394	7.3599	7.33511	7.75524
mmu00562 Inositol phosphate metabolism	Metabolic	114663	Impa2	10456383	4.17264	4.76131	5.4875	5.85492
mmu00562 Inositol phosphate metabolism	Metabolic	117150	Pip4k2c	10373101	8.43623	8.59852	8.47627	8.63143
mmu00562 Inositol phosphate metabolism	Metabolic	170835	Inpp5j	10383717	2.87127	2.68582	2.53259	2.57209
mmu00562 Inositol phosphate metabolism	Metabolic	212111	Inpp5a	10558515	6.4645	6.55393	6.6494	6.39277
mmu00562 Inositol phosphate metabolism	Metabolic	217837	Itpk1	10402283	5.50554	5.70252	6.4247	6.42601
mmu00562 Inositol phosphate metabolism	Metabolic	225326	Pik3c3	10454414	5.85106	6.17783	5.97381	5.84961
mmu00562 Inositol phosphate metabolism	Metabolic	227733	Pip5kl1	10471443	2.62193	2.53489	2.63359	2.54027
mmu00562 Inositol phosphate metabolism	Metabolic	228550	Itpka	10475019	2.7581	3.01741	2.94971	2.88986
mmu00562 Inositol phosphate metabolism	Metabolic	233011	Itpkc	10561204	4.84741	4.36189	5.05869	4.7417
mmu00562 Inositol phosphate metabolism	Metabolic	234515	Inpp4b	10573082	2.52109	2.38629	2.57317	2.4922
mmu00562 Inositol phosphate metabolism	Metabolic	234779	Plcg2	10575799	3.21896	3.11482	2.98865	3.01162
mmu00562 Inositol phosphate metabolism	Metabolic	240752	Pik3c2b	10349834	3.37451	3.37248	3.4009	3.33811
mmu00562 Inositol phosphate metabolism	Metabolic	242291	Impad1	10511368	6.97164	7.07084	6.98386	7.36191
mmu00562 Inositol phosphate metabolism	Metabolic	269180	Inpp4a	10345580	5.52397	5.62789	5.49177	5.36991
mmu00562 Inositol phosphate metabolism	Metabolic	320404	Itpkb	10352234	5.27436	6.62875	5.37328	5.50637
mmu00562 Inositol phosphate metabolism	Metabolic	320634	Ocrl	10599435	5.09367	5.43999	6.21725	6.22593
mmu00563 Glycosylphosphatidylinositol(GPI)-anchor biosynthesis	Metabolic	13481	Dpm2	10344042	4.47998	4.84646	4.40642	4.75417
mmu00563 Glycosylphosphatidylinositol(GPI)-anchor biosynthesis	Metabolic	14731	Gpaa1	10424810	6.60268	6.78735	7.25779	7.30651
mmu00563 Glycosylphosphatidylinositol(GPI)-anchor biosynthesis	Metabolic	14755	Pigq	10449163	7.32445	7.43204	7.16085	7.18145
mmu00563 Glycosylphosphatidylinositol(GPI)-anchor biosynthesis	Metabolic	14756	Gpld1	10404218	2.70265	2.67956	2.71588	2.83393
mmu00563 Glycosylphosphatidylinositol(GPI)-anchor biosynthesis	Metabolic	18701	Pigf	10453429	5.00421	5.21352	5.41818	5.31696
mmu00563 Glycosylphosphatidylinositol(GPI)-anchor biosynthesis	Metabolic	27392	Pign	10357008	7.5206	7.18718	7.27837	7.16432
mmu00563 Glycosylphosphatidylinositol(GPI)-anchor biosynthesis	Metabolic	55981	Pigb	10594928	4.26351	4.80507	4.97645	4.73419
mmu00563 Glycosylphosphatidylinositol(GPI)-anchor biosynthesis	Metabolic	56176	Pigp	10441055	5.0153	4.89229	4.77611	4.83186
mmu00563 Glycosylphosphatidylinositol(GPI)-anchor biosynthesis	Metabolic	56703	Pigo	10512431	2.97938	3.04707	3.0519	2.893
mmu00563 Glycosylphosphatidylinositol(GPI)-anchor biosynthesis	Metabolic	66268	Pigyl	10583817	4.60552	4.65497	4.63096	4.86797
mmu00563 Glycosylphosphatidylinositol(GPI)-anchor biosynthesis	Metabolic	67556	Pigm	10351788	5.44425	5.5182	6.10148	5.83889
mmu00563 Glycosylphosphatidylinositol(GPI)-anchor biosynthesis	Metabolic	72084	Pigx	10439049	7.27794	7.35722	7.45984	7.73266
mmu00563 Glycosylphosphatidylinositol(GPI)-anchor biosynthesis	Metabolic	78928	Pigt	10478508	8.60438	8.82819	8.94335	8.99447
mmu00563 Glycosylphosphatidylinositol(GPI)-anchor biosynthesis	Metabolic	110417	Pigh	10401166	3.35123	3.39102	5.39699	4.72439
mmu00563 Glycosylphosphatidylinositol(GPI)-anchor biosynthesis	Metabolic	228812	Pigu	10488830	7.91321	8.0573	8.38295	8.28285
mmu00563 Glycosylphosphatidylinositol(GPI)-anchor biosynthesis	Metabolic	230801	Pigv	10517083	4.22735	4.18034	4.29939	4.32925
mmu00563 Glycosylphosphatidylinositol(GPI)-anchor biosynthesis	Metabolic	239827	Pigz	10434993	2.84914	2.95979	2.96814	2.99621
mmu00563 Glycosylphosphatidylinositol(GPI)-anchor biosynthesis	Metabolic	241062	Pgap1	10354649	6.0029	6.35777	5.81978	6.45377
mmu00563 Glycosylphosphatidylinositol(GPI)-anchor biosynthesis	Metabolic	276846	Pigs	10379163	6.67224	6.64189	6.56799	6.44872
mmu00563 Glycosylphosphatidylinositol(GPI)-anchor biosynthesis	Metabolic	327942	Pigl	10376854	4.25584	4.36471	4.19324	3.81967
mmu00563 Glycosylphosphatidylinositol(GPI)-anchor biosynthesis	Metabolic	329777	Pigk	10496956	7.10981	7.18461	6.94724	6.84135
mmu00563 Glycosylphosphatidylinositol(GPI)-anchor biosynthesis	Metabolic	433931	Pigg	10523960	3.79215	3.65416	3.80139	3.61634
mmu00564 Glycerophospholipid metabolism	Metabolic	11423	Ache	10526559	2.78595	2.70062	2.75234	2.68498
mmu00564 Glycerophospholipid metabolism	Metabolic	12647	Chat	10418817	2.82718	2.72409	2.573	2.8212
mmu00564 Glycerophospholipid metabolism	Metabolic	12651	Chkb	10431585	4.2826	4.39856	4.43843	4.31337
mmu00564 Glycerophospholipid metabolism	Metabolic	12660	Chka	10460221	7.07713	5.69933	6.49763	5.74785
mmu00564 Glycerophospholipid metabolism	Metabolic	13139	Dgka	10373542	7.42822	7.14922	5.19293	5.75626
mmu00564 Glycerophospholipid metabolism	Metabolic	14245	Lpin1	10399478	5.9239	6.62964	6.41778	7.24976
mmu00564 Glycerophospholipid metabolism	Metabolic	14555	Gpd1	10426812	3.14898	3.07002	3.05689	3.26604
mmu00564 Glycerophospholipid metabolism	Metabolic	14571	Gpd2						875	0.855222	0.799881	1.18528	1.1095
mmu00564 Glycerophospholipid metabolism	Metabolic	14712	Gnpat	10576506	6.23709	6.90503	6.2389	6.59576
mmu00564 Glycerophospholipid metabolism	Metabolic	14732	Gpam	10468533	5.35699	5.30608	5.04667	4.93805
mmu00564 Glycerophospholipid metabolism	Metabolic	14792	Lpcat3	10541695	7.88886	8.39277	8.10384	8.58132
mmu00564 Glycerophospholipid metabolism	Metabolic	16816	Lcat	10581388	3.29803	3.34359	3.35865	3.45958
mmu00564 Glycerophospholipid metabolism	Metabolic	18618	Pemt	10386460	4.98529	4.90437	5.35531	5.03818
mmu00564 Glycerophospholipid metabolism	Metabolic	18777	Lypla1	10344624	8.83499	8.83722	8.54638	8.55307
mmu00564 Glycerophospholipid metabolism	Metabolic	18778	Pla2g1b	10524698	3.52635	3.15669	3.549	3.21852
mmu00564 Glycerophospholipid metabolism	Metabolic	18781	Pla2g2c	10509571	3.07616	3.06762	3.04997	3.24552
mmu00564 Glycerophospholipid metabolism	Metabolic	18782	Pla2g2d	10509577	3.26742	3.03367	2.91509	3.03579
mmu00564 Glycerophospholipid metabolism	Metabolic	18783	Pla2g4a	10358434	8.12309	7.92457	8.82114	8.53981
mmu00564 Glycerophospholipid metabolism	Metabolic	18805	Pld1	10491106	6.0217	5.84212	6.08574	5.38239
mmu00564 Glycerophospholipid metabolism	Metabolic	18806	Pld2	10377859	7.04516	6.95103	6.70287	6.59152
mmu00564 Glycerophospholipid metabolism	Metabolic	18807	Pld3	10561306	6.76015	6.8835	6.6989	6.85961
mmu00564 Glycerophospholipid metabolism	Metabolic	19012	Ppap2a	10407211	7.09876	7.58068	6.90122	6.42741
mmu00564 Glycerophospholipid metabolism	Metabolic	19210	Ptdss1	10405894	7.53354	7.84233	7.63373	7.46165
mmu00564 Glycerophospholipid metabolism	Metabolic	26394	Lypla2	10517425	5.70282	5.97901	5.80389	6.25414
mmu00564 Glycerophospholipid metabolism	Metabolic	26565	Pla2g10	10437804	3.08052	3.18754	3.08977	3.25617
mmu00564 Glycerophospholipid metabolism	Metabolic	26971	Pla2g2f	10517646	2.88191	2.81584	2.75986	2.79812
mmu00564 Glycerophospholipid metabolism	Metabolic	27388	Ptdss2	10558811	6.53526	6.71697	7.59439	7.57213
mmu00564 Glycerophospholipid metabolism	Metabolic	28042	Ept1	10520483	8.31211	7.7903	8.28965	8.10647
mmu00564 Glycerophospholipid metabolism	Metabolic	50784	Ppap2c	10370552	8.36037	8.39535	9.06923	8.92157
mmu00564 Glycerophospholipid metabolism	Metabolic	52858	Cdipt	10557560	7.05562	7.04504	7.22487	7.10959
mmu00564 Glycerophospholipid metabolism	Metabolic	53357	Pla2g6	10430489	6.32422	6.4047	6.44539	6.11027
mmu00564 Glycerophospholipid metabolism	Metabolic	56077	Dgke	10389738	3.41854	3.42036	3.33852	3.32811
mmu00564 Glycerophospholipid metabolism	Metabolic	64898	Lpin2	10446656	5.96538	6.57394	7.18418	7.28106
mmu00564 Glycerophospholipid metabolism	Metabolic	66350	Pla2g12a	10496015	5.6973	5.17185	6.06237	5.288
mmu00564 Glycerophospholipid metabolism	Metabolic	66358	Adprm	10387111	4.53336	4.61674	4.49415	4.55894
mmu00564 Glycerophospholipid metabolism	Metabolic	66586	Crls1	10476383	6.15288	5.65161	6.47888	5.86942
mmu00564 Glycerophospholipid metabolism	Metabolic	66826	Taz	10600357	6.48398	6.76583	6.63203	6.7338
mmu00564 Glycerophospholipid metabolism	Metabolic	67216	Mboat2	10394990	2.42245	2.318	2.35703	2.38929
mmu00564 Glycerophospholipid metabolism	Metabolic	67512	Agpat2	10481092	3.20217	3.38342	4.71008	4.67219
mmu00564 Glycerophospholipid metabolism	Metabolic	67916	Ppap2b	10506488	5.1122	7.13592	7.52569	8.04063
mmu00564 Glycerophospholipid metabolism	Metabolic	68262	Agpat4	10441740	6.22941	6.48765	6.09426	6.4283
mmu00564 Glycerophospholipid metabolism	Metabolic	68671	Pcyt2	10393851	5.27262	5.24994	4.76518	4.89554
mmu00564 Glycerophospholipid metabolism	Metabolic	69836	Pla2g12b	10363372	2.54054	2.55627	2.63145	2.75714
mmu00564 Glycerophospholipid metabolism	Metabolic	74451	Pgs1	10383012	7.82718	8.08749	7.99229	8.15498
mmu00564 Glycerophospholipid metabolism	Metabolic	74596	Cds1	10523563	2.58141	2.55891	2.57596	2.54174
mmu00564 Glycerophospholipid metabolism	Metabolic	75320	Etnk1	10542677	6.10343	6.25453	6.23588	7.10862
mmu00564 Glycerophospholipid metabolism	Metabolic	77582	Mboat7	10559436	5.33634	5.70703	5.83028	5.94954
mmu00564 Glycerophospholipid metabolism	Metabolic	78390	Pla2g4d	10486425	2.60189	2.49392	2.54414	2.5499
mmu00564 Glycerophospholipid metabolism	Metabolic	99010	Lpcat4	10474526	5.89788	6.31694	6.50346	6.48969
mmu00564 Glycerophospholipid metabolism	Metabolic	102247	Agpat6	10577604	7.02161	7.13295	6.85813	6.66604
mmu00564 Glycerophospholipid metabolism	Metabolic	104418	Dgkz	10485081	4.91008	5.28152	5.50454	5.53648
mmu00564 Glycerophospholipid metabolism	Metabolic	104759	Pld4	10398907	2.3898	2.49021	2.50012	2.4223
mmu00564 Glycerophospholipid metabolism	Metabolic	110197	Dgkg	10438639	3.05998	2.89308	2.94677	2.82505
mmu00564 Glycerophospholipid metabolism	Metabolic	110524	Dgkq	10532216	3.69213	4.04392	4.14109	4.0329
mmu00564 Glycerophospholipid metabolism	Metabolic	110911	Cds2	10476326	7.93235	8.62518	8.19417	8.28761
mmu00564 Glycerophospholipid metabolism	Metabolic	192654	Pla2g15	10574976	6.36266	6.89809	5.99539	5.9375
mmu00564 Glycerophospholipid metabolism	Metabolic	211429	Pla2g4b	10342118	9.59969	9.10441	9.22466	9.13375
mmu00564 Glycerophospholipid metabolism	Metabolic	212862	Chpt1	10371616	6.39263	6.46259	6.27765	6.52753
mmu00564 Glycerophospholipid metabolism	Metabolic	214253	Etnk2	10349932	2.78996	2.71101	2.79936	2.74991
mmu00564 Glycerophospholipid metabolism	Metabolic	215456	Gpat2	10475804	2.64675	2.37083	2.54702	2.67615
mmu00564 Glycerophospholipid metabolism	Metabolic	217480	Dgkb	10395428	2.66228	2.71398	2.73057	2.76982
mmu00564 Glycerophospholipid metabolism	Metabolic	218121	Mboat1	10404359	4.50679	4.65022	2.99295	3.21651
mmu00564 Glycerophospholipid metabolism	Metabolic	225010	Lclat1	10446771	8.37829	8.31533	8.81072	8.52323
mmu00564 Glycerophospholipid metabolism	Metabolic	226856	Lpgat1	10352756	7.11277	7.71969	7.39872	7.71055
mmu00564 Glycerophospholipid metabolism	Metabolic	227333	Dgkd	10348321	6.6093	5.84009	7.20704	6.64442
mmu00564 Glycerophospholipid metabolism	Metabolic	231510	Agpat9	10523547	6.27454	5.32106	6.50115	5.94761
mmu00564 Glycerophospholipid metabolism	Metabolic	232889	Pla2g4c	10550131	2.55706	2.42914	2.44505	2.45885
mmu00564 Glycerophospholipid metabolism	Metabolic	236899	Pcyt1b	10600765	4.53237	4.61457	3.96707	4.24778
mmu00564 Glycerophospholipid metabolism	Metabolic	237625	Pla2g3	10373756	2.82626	2.9182	2.91625	2.82083
mmu00564 Glycerophospholipid metabolism	Metabolic	237928	Phospho1	10380566	4.74821	5.51336	5.16508	5.80182
mmu00564 Glycerophospholipid metabolism	Metabolic	270084	Lpcat2	10573939	4.12798	5.11133	3.71754	4.15966
mmu00564 Glycerophospholipid metabolism	Metabolic	271844	Pla2g4f	10486448	2.74781	2.6805	2.62392	2.73648
mmu00564 Glycerophospholipid metabolism	Metabolic	320127	Dgki	10543967	2.56525	2.53179	2.48801	2.56186
mmu00564 Glycerophospholipid metabolism	Metabolic	320951	Pisd	10529239	5.93495	5.69428	6.07539	5.92217
mmu00564 Glycerophospholipid metabolism	Metabolic	329502	Pla2g4e	10486403	2.51354	2.50064	2.57763	2.55228
mmu00564 Glycerophospholipid metabolism	Metabolic	333433	Gpd1l	10597477	5.37392	6.17719	5.16959	5.49191
mmu00564 Glycerophospholipid metabolism	Metabolic	380921	Dgkh	10421774	5.61492	4.95706	6.18893	5.46432
mmu00564 Glycerophospholipid metabolism	Metabolic	665270	Plb1	10520944	2.58937	2.79015	2.66862	2.69457
mmu00565 Ether lipid metabolism	Metabolic	18472	Pafah1b1	10388337	7.17102	7.05012	6.95052	6.97895
mmu00565 Ether lipid metabolism	Metabolic	18475	Pafah1b2	10593159	8.27709	8.50125	8.81126	8.65813
mmu00565 Ether lipid metabolism	Metabolic	18476	Pafah1b3	10561017	8.71988	8.51585	9.15173	8.73114
mmu00565 Ether lipid metabolism	Metabolic	18606	Enpp2	10428619	2.82422	3.1819	4.71475	6.1826
mmu00565 Ether lipid metabolism	Metabolic	18778	Pla2g1b	10524698	3.52635	3.15669	3.549	3.21852
mmu00565 Ether lipid metabolism	Metabolic	18781	Pla2g2c	10509571	3.07616	3.06762	3.04997	3.24552
mmu00565 Ether lipid metabolism	Metabolic	18782	Pla2g2d	10509577	3.26742	3.03367	2.91509	3.03579
mmu00565 Ether lipid metabolism	Metabolic	18783	Pla2g4a	10358434	8.12309	7.92457	8.82114	8.53981
mmu00565 Ether lipid metabolism	Metabolic	18805	Pld1	10491106	6.0217	5.84212	6.08574	5.38239
mmu00565 Ether lipid metabolism	Metabolic	18806	Pld2	10377859	7.04516	6.95103	6.70287	6.59152
mmu00565 Ether lipid metabolism	Metabolic	18807	Pld3	10561306	6.76015	6.8835	6.6989	6.85961
mmu00565 Ether lipid metabolism	Metabolic	19012	Ppap2a	10407211	7.09876	7.58068	6.90122	6.42741
mmu00565 Ether lipid metabolism	Metabolic	22239	Ugt8a	10501963	2.55696	2.66512	2.68676	2.63211
mmu00565 Ether lipid metabolism	Metabolic	26565	Pla2g10	10437804	3.08052	3.18754	3.08977	3.25617
mmu00565 Ether lipid metabolism	Metabolic	26971	Pla2g2f	10517646	2.88191	2.81584	2.75986	2.79812
mmu00565 Ether lipid metabolism	Metabolic	27226	Pla2g7	10445293	6.45231	6.99869	9.18875	9.76168
mmu00565 Ether lipid metabolism	Metabolic	28042	Ept1	10520483	8.31211	7.7903	8.28965	8.10647
mmu00565 Ether lipid metabolism	Metabolic	50784	Ppap2c	10370552	8.36037	8.39535	9.06923	8.92157
mmu00565 Ether lipid metabolism	Metabolic	53357	Pla2g6	10430489	6.32422	6.4047	6.44539	6.11027
mmu00565 Ether lipid metabolism	Metabolic	66350	Pla2g12a	10496015	5.6973	5.17185	6.06237	5.288
mmu00565 Ether lipid metabolism	Metabolic	67916	Ppap2b	10506488	5.1122	7.13592	7.52569	8.04063
mmu00565 Ether lipid metabolism	Metabolic	68255	Tmem86b	10559606	2.68417	2.66144	2.72454	2.83992
mmu00565 Ether lipid metabolism	Metabolic	69836	Pla2g12b	10363372	2.54054	2.55627	2.63145	2.75714
mmu00565 Ether lipid metabolism	Metabolic	78390	Pla2g4d	10486425	2.60189	2.49392	2.54414	2.5499
mmu00565 Ether lipid metabolism	Metabolic	99010	Lpcat4	10474526	5.89788	6.31694	6.50346	6.48969
mmu00565 Ether lipid metabolism	Metabolic	104759	Pld4	10398907	2.3898	2.49021	2.50012	2.4223
mmu00565 Ether lipid metabolism	Metabolic	211429	Pla2g4b	10342118	9.59969	9.10441	9.22466	9.13375
mmu00565 Ether lipid metabolism	Metabolic	212862	Chpt1	10371616	6.39263	6.46259	6.27765	6.52753
mmu00565 Ether lipid metabolism	Metabolic	228061	Agps	10473024	6.1541	6.29854	6.54884	6.26274
mmu00565 Ether lipid metabolism	Metabolic	232889	Pla2g4c	10550131	2.55706	2.42914	2.44505	2.45885
mmu00565 Ether lipid metabolism	Metabolic	237625	Pla2g3	10373756	2.82626	2.9182	2.91625	2.82083
mmu00565 Ether lipid metabolism	Metabolic	270084	Lpcat2	10573939	4.12798	5.11133	3.71754	4.15966
mmu00565 Ether lipid metabolism	Metabolic	271844	Pla2g4f	10486448	2.74781	2.6805	2.62392	2.73648
mmu00565 Ether lipid metabolism	Metabolic	320981	Enpp6	10571715	2.64678	2.50423	2.6592	2.58794
mmu00565 Ether lipid metabolism	Metabolic	329502	Pla2g4e	10486403	2.51354	2.50064	2.57763	2.55228
mmu00565 Ether lipid metabolism	Metabolic	665270	Plb1	10520944	2.58937	2.79015	2.66862	2.69457
mmu00590 Arachidonic acid metabolism	Metabolic	11684	Alox12	10387821	2.58862	2.48452	2.61185	2.69486
mmu00590 Arachidonic acid metabolism	Metabolic	11685	Alox12e	10387838	3.06839	2.79701	2.84838	3.02006
mmu00590 Arachidonic acid metabolism	Metabolic	11686	Alox12b	10377490	2.81081	2.69095	2.72822	2.63229
mmu00590 Arachidonic acid metabolism	Metabolic	11687	Alox15	10387855	2.64572	2.47336	2.4371	2.51725
mmu00590 Arachidonic acid metabolism	Metabolic	11688	Alox8	10387257	3.21527	3.14779	3.11712	3.26382
mmu00590 Arachidonic acid metabolism	Metabolic	11689	Alox5	10547153	2.99574	3.00876	2.87108	2.98616
mmu00590 Arachidonic acid metabolism	Metabolic	12408	Cbr1	10436967	4.80172	5.16523	5.35328	5.81581
mmu00590 Arachidonic acid metabolism	Metabolic	12409	Cbr2	10393936	8.78083	8.57343	7.15094	7.21248
mmu00590 Arachidonic acid metabolism	Metabolic	13088	Cyp2b10	10551197	2.78151	2.52412	2.47066	2.42751
mmu00590 Arachidonic acid metabolism	Metabolic	13089	Cyp2b13	10551209	2.42754	2.36943	2.25533	2.36517
mmu00590 Arachidonic acid metabolism	Metabolic	13090	Cyp2b19	10551264	2.67836	2.28067	2.39983	2.64265
mmu00590 Arachidonic acid metabolism	Metabolic	13094	Cyp2b9	10551218	2.66562	2.377	2.41641	2.37242
mmu00590 Arachidonic acid metabolism	Metabolic	13095	Cyp2c29	10463027	2.66109	2.59702	2.56233	2.76947
mmu00590 Arachidonic acid metabolism	Metabolic	13096	Cyp2c37	10463043	3.01847	3.06476	3.06134	3.14197
mmu00590 Arachidonic acid metabolism	Metabolic	13097	Cyp2c38	10467372	2.3262	2.16116	2.09551	2.24551
mmu00590 Arachidonic acid metabolism	Metabolic	13098	Cyp2c39	10463037	2.3334	2.38048	2.25331	2.19523
mmu00590 Arachidonic acid metabolism	Metabolic	13099	Cyp2c40	10467390	2.53712	2.32686	2.33453	2.51944
mmu00590 Arachidonic acid metabolism	Metabolic	13106	Cyp2e1	10558673	2.57584	2.43756	2.63605	2.49136
mmu00590 Arachidonic acid metabolism	Metabolic	13109	Cyp2j5	10514532	2.41974	2.37389	2.42745	2.33218
mmu00590 Arachidonic acid metabolism	Metabolic	13110	Cyp2j6	10514510	6.7693	7.25861	6.34913	6.53181
mmu00590 Arachidonic acid metabolism	Metabolic	13117	Cyp4a10	10507177	2.70273	2.51479	2.54081	2.47549
mmu00590 Arachidonic acid metabolism	Metabolic	13118	Cyp4a12b	10507152	2.46048	2.49306	2.44786	2.3881
mmu00590 Arachidonic acid metabolism	Metabolic	13119	Cyp4a14	10515187	2.66045	2.49818	2.42205	2.37412
mmu00590 Arachidonic acid metabolism	Metabolic	13850	Ephx2	10420935	2.58564	2.77144	3.1428	3.33847
mmu00590 Arachidonic acid metabolism	Metabolic	14775	Gpx1	10588899	7.9527	7.59998	8.18091	8.07288
mmu00590 Arachidonic acid metabolism	Metabolic	14776	Gpx2	10401109	2.91916	2.66307	2.77823	2.70587
mmu00590 Arachidonic acid metabolism	Metabolic	14778	Gpx3	10376201	2.48938	2.52926	2.54075	2.49669
mmu00590 Arachidonic acid metabolism	Metabolic	14780	Gpx5	10407999	2.3424	2.37968	2.29415	2.35739
mmu00590 Arachidonic acid metabolism	Metabolic	16993	Lta4h	10365749	6.72283	7.47864	7.29185	7.62777
mmu00590 Arachidonic acid metabolism	Metabolic	17001	Ltc4s	10385583	2.63423	2.54273	2.61908	2.76586
mmu00590 Arachidonic acid metabolism	Metabolic	18778	Pla2g1b	10524698	3.52635	3.15669	3.549	3.21852
mmu00590 Arachidonic acid metabolism	Metabolic	18781	Pla2g2c	10509571	3.07616	3.06762	3.04997	3.24552
mmu00590 Arachidonic acid metabolism	Metabolic	18782	Pla2g2d	10509577	3.26742	3.03367	2.91509	3.03579
mmu00590 Arachidonic acid metabolism	Metabolic	18783	Pla2g4a	10358434	8.12309	7.92457	8.82114	8.53981
mmu00590 Arachidonic acid metabolism	Metabolic	19223	Ptgis	10489878	8.19495	7.96612	7.20893	7.4605
mmu00590 Arachidonic acid metabolism	Metabolic	19224	Ptgs1	10471721	8.8022	9.41759	9.09643	9.27933
mmu00590 Arachidonic acid metabolism	Metabolic	19225	Ptgs2	10350516	10.6633	9.53414	11.175	10.8217
mmu00590 Arachidonic acid metabolism	Metabolic	21391	Tbxas1	10537410	2.86312	2.67298	2.63152	2.60607
mmu00590 Arachidonic acid metabolism	Metabolic	23887	Ggt5	10364072	2.48951	2.53965	2.43703	2.52035
mmu00590 Arachidonic acid metabolism	Metabolic	26565	Pla2g10	10437804	3.08052	3.18754	3.08977	3.25617
mmu00590 Arachidonic acid metabolism	Metabolic	26971	Pla2g2f	10517646	2.88191	2.81584	2.75986	2.79812
mmu00590 Arachidonic acid metabolism	Metabolic	53357	Pla2g6	10430489	6.32422	6.4047	6.44539	6.11027
mmu00590 Arachidonic acid metabolism	Metabolic	54486	Hpgds	10545101	2.72255	2.62491	2.60378	2.7462
mmu00590 Arachidonic acid metabolism	Metabolic	56351	Ptges3	10367100	7.56818	7.20339	7.65418	7.87644
mmu00590 Arachidonic acid metabolism	Metabolic	64292	Ptges	10481518	5.77596	6.68955	7.94935	8.65005
mmu00590 Arachidonic acid metabolism	Metabolic	66350	Pla2g12a	10496015	5.6973	5.17185	6.06237	5.288
mmu00590 Arachidonic acid metabolism	Metabolic	66469	Fam213b	10519052	2.63537	2.7019	2.80785	2.6277
mmu00590 Arachidonic acid metabolism	Metabolic	67305	Gpx7	10515007	5.30666	5.64383	5.7043	5.61868
mmu00590 Arachidonic acid metabolism	Metabolic	69590	Gpx8	10412207	9.47338	9.90273	9.4511	10.0426
mmu00590 Arachidonic acid metabolism	Metabolic	69836	Pla2g12b	10363372	2.54054	2.55627	2.63145	2.75714
mmu00590 Arachidonic acid metabolism	Metabolic	69888	Cyp2c66	10463023	2.94381	2.47692	2.485	2.25002
mmu00590 Arachidonic acid metabolism	Metabolic	71519	Cyp2u1	10502214	3.80494	4.43521	3.84055	3.95373
mmu00590 Arachidonic acid metabolism	Metabolic	72054	Cyp4f18	10579636	2.8109	2.71905	2.61695	2.75515
mmu00590 Arachidonic acid metabolism	Metabolic	72082	Cyp2c55	10463005	2.75069	2.92166	2.97935	3.3719
mmu00590 Arachidonic acid metabolism	Metabolic	72303	Cyp2c65	10463016	2.26226	2.34697	2.28581	2.29316
mmu00590 Arachidonic acid metabolism	Metabolic	74519	Cyp2j9	10514520	3.02453	3.04165	2.80748	3.10644
mmu00590 Arachidonic acid metabolism	Metabolic	75512	Gpx6	10403911	2.55589	2.63154	2.56707	2.69329
mmu00590 Arachidonic acid metabolism	Metabolic	78390	Pla2g4d	10486425	2.60189	2.49392	2.54414	2.5499
mmu00590 Arachidonic acid metabolism	Metabolic	96979	Ptges2	10471411	4.64948	4.75955	5.17209	5.0305
mmu00590 Arachidonic acid metabolism	Metabolic	100066	Cyp2j11	10514500	2.53483	2.57375	2.54318	2.55438
mmu00590 Arachidonic acid metabolism	Metabolic	107141	Cyp2c50	10463051	2.74963	2.41106	2.55886	2.39415
mmu00590 Arachidonic acid metabolism	Metabolic	109857	Cbr3	10436978	6.78662	6.56398	6.52075	6.68426
mmu00590 Arachidonic acid metabolism	Metabolic	211429	Pla2g4b	10342118	9.59969	9.10441	9.22466	9.13375
mmu00590 Arachidonic acid metabolism	Metabolic	226105	Cyp2c70	10467410	2.61249	2.61758	2.54366	2.4649
mmu00590 Arachidonic acid metabolism	Metabolic	226143	Cyp2c44	10467897	2.58212	2.51225	2.65315	2.5828
mmu00590 Arachidonic acid metabolism	Metabolic	230459	Cyp2j13	10514478	2.44781	2.54215	2.40868	2.38919
mmu00590 Arachidonic acid metabolism	Metabolic	232889	Pla2g4c	10550131	2.55706	2.42914	2.44505	2.45885
mmu00590 Arachidonic acid metabolism	Metabolic	237625	Pla2g3	10373756	2.82626	2.9182	2.91625	2.82083
mmu00590 Arachidonic acid metabolism	Metabolic	243881	Cyp2b23	10561153	2.71046	2.59304	2.62939	2.75434
mmu00590 Arachidonic acid metabolism	Metabolic	271844	Pla2g4f	10486448	2.74781	2.6805	2.62392	2.73648
mmu00590 Arachidonic acid metabolism	Metabolic	277753	Cyp4a12a	10507143	2.27861	2.31844	2.39464	2.24568
mmu00590 Arachidonic acid metabolism	Metabolic	329502	Pla2g4e	10486403	2.51354	2.50064	2.57763	2.55228
mmu00590 Arachidonic acid metabolism	Metabolic	404195	Cyp2c54	10467400	2.43378	2.2852	2.44998	2.36764
mmu00590 Arachidonic acid metabolism	Metabolic	433247	Cyp2c68	10467385	2.33063	2.35706	2.44176	2.3914
mmu00590 Arachidonic acid metabolism	Metabolic	665270	Plb1	10520944	2.58937	2.79015	2.66862	2.69457
mmu00590 Arachidonic acid metabolism	Metabolic	666168	Cyp4a31	10507171	2.24849	1.98707	2.17119	2.28133
mmu00591 Linoleic acid metabolism	Metabolic	11687	Alox15	10387855	2.64572	2.47336	2.4371	2.51725
mmu00591 Linoleic acid metabolism	Metabolic	13077	Cyp1a2	10593981	2.85459	2.53528	2.44365	2.62861
mmu00591 Linoleic acid metabolism	Metabolic	13095	Cyp2c29	10463027	2.66109	2.59702	2.56233	2.76947
mmu00591 Linoleic acid metabolism	Metabolic	13096	Cyp2c37	10463043	3.01847	3.06476	3.06134	3.14197
mmu00591 Linoleic acid metabolism	Metabolic	13097	Cyp2c38	10467372	2.3262	2.16116	2.09551	2.24551
mmu00591 Linoleic acid metabolism	Metabolic	13098	Cyp2c39	10463037	2.3334	2.38048	2.25331	2.19523
mmu00591 Linoleic acid metabolism	Metabolic	13099	Cyp2c40	10467390	2.53712	2.32686	2.33453	2.51944
mmu00591 Linoleic acid metabolism	Metabolic	13106	Cyp2e1	10558673	2.57584	2.43756	2.63605	2.49136
mmu00591 Linoleic acid metabolism	Metabolic	13109	Cyp2j5	10514532	2.41974	2.37389	2.42745	2.33218
mmu00591 Linoleic acid metabolism	Metabolic	13110	Cyp2j6	10514510	6.7693	7.25861	6.34913	6.53181
mmu00591 Linoleic acid metabolism	Metabolic	13112	Cyp3a11	10535704	2.77182	2.37305	2.65973	2.45929
mmu00591 Linoleic acid metabolism	Metabolic	13113	Cyp3a13	10534945	3.24185	2.66274	2.51939	2.49614
mmu00591 Linoleic acid metabolism	Metabolic	13114	Cyp3a16	10535659	2.34862	2.29183	2.27053	2.17914
mmu00591 Linoleic acid metabolism	Metabolic	18778	Pla2g1b	10524698	3.52635	3.15669	3.549	3.21852
mmu00591 Linoleic acid metabolism	Metabolic	18781	Pla2g2c	10509571	3.07616	3.06762	3.04997	3.24552
mmu00591 Linoleic acid metabolism	Metabolic	18782	Pla2g2d	10509577	3.26742	3.03367	2.91509	3.03579
mmu00591 Linoleic acid metabolism	Metabolic	18783	Pla2g4a	10358434	8.12309	7.92457	8.82114	8.53981
mmu00591 Linoleic acid metabolism	Metabolic	26565	Pla2g10	10437804	3.08052	3.18754	3.08977	3.25617
mmu00591 Linoleic acid metabolism	Metabolic	26971	Pla2g2f	10517646	2.88191	2.81584	2.75986	2.79812
mmu00591 Linoleic acid metabolism	Metabolic	53357	Pla2g6	10430489	6.32422	6.4047	6.44539	6.11027
mmu00591 Linoleic acid metabolism	Metabolic	53973	Cyp3a41a	10535683	4.36612	4.25	6.14179	5.51112
mmu00591 Linoleic acid metabolism	Metabolic	56388	Cyp3a25	10527494	2.3497	2.19266	2.28416	2.30378
mmu00591 Linoleic acid metabolism	Metabolic	66350	Pla2g12a	10496015	5.6973	5.17185	6.06237	5.288
mmu00591 Linoleic acid metabolism	Metabolic	69836	Pla2g12b	10363372	2.54054	2.55627	2.63145	2.75714
mmu00591 Linoleic acid metabolism	Metabolic	69888	Cyp2c66	10463023	2.94381	2.47692	2.485	2.25002
mmu00591 Linoleic acid metabolism	Metabolic	72082	Cyp2c55	10463005	2.75069	2.92166	2.97935	3.3719
mmu00591 Linoleic acid metabolism	Metabolic	72303	Cyp2c65	10463016	2.26226	2.34697	2.28581	2.29316
mmu00591 Linoleic acid metabolism	Metabolic	74519	Cyp2j9	10514520	3.02453	3.04165	2.80748	3.10644
mmu00591 Linoleic acid metabolism	Metabolic	78390	Pla2g4d	10486425	2.60189	2.49392	2.54414	2.5499
mmu00591 Linoleic acid metabolism	Metabolic	100066	Cyp2j11	10514500	2.53483	2.57375	2.54318	2.55438
mmu00591 Linoleic acid metabolism	Metabolic	107141	Cyp2c50	10463051	2.74963	2.41106	2.55886	2.39415
mmu00591 Linoleic acid metabolism	Metabolic	211429	Pla2g4b	10342118	9.59969	9.10441	9.22466	9.13375
mmu00591 Linoleic acid metabolism	Metabolic	226105	Cyp2c70	10467410	2.61249	2.61758	2.54366	2.4649
mmu00591 Linoleic acid metabolism	Metabolic	226143	Cyp2c44	10467897	2.58212	2.51225	2.65315	2.5828
mmu00591 Linoleic acid metabolism	Metabolic	230459	Cyp2j13	10514478	2.44781	2.54215	2.40868	2.38919
mmu00591 Linoleic acid metabolism	Metabolic	232889	Pla2g4c	10550131	2.55706	2.42914	2.44505	2.45885
mmu00591 Linoleic acid metabolism	Metabolic	237625	Pla2g3	10373756	2.82626	2.9182	2.91625	2.82083
mmu00591 Linoleic acid metabolism	Metabolic	271844	Pla2g4f	10486448	2.74781	2.6805	2.62392	2.73648
mmu00591 Linoleic acid metabolism	Metabolic	329502	Pla2g4e	10486403	2.51354	2.50064	2.57763	2.55228
mmu00591 Linoleic acid metabolism	Metabolic	337924	Cyp3a44	10535698	2.83048	2.89775	2.67455	2.64221
mmu00591 Linoleic acid metabolism	Metabolic	404195	Cyp2c54	10467400	2.43378	2.2852	2.44998	2.36764
mmu00591 Linoleic acid metabolism	Metabolic	433247	Cyp2c68	10467385	2.33063	2.35706	2.44176	2.3914
mmu00591 Linoleic acid metabolism	Metabolic	665270	Plb1	10520944	2.58937	2.79015	2.66862	2.69457
mmu00592 alpha-Linolenic acid metabolism	Metabolic	11430	Acox1	10393177	7.71524	8.27048	7.73775	8.05842
mmu00592 alpha-Linolenic acid metabolism	Metabolic	18778	Pla2g1b	10524698	3.52635	3.15669	3.549	3.21852
mmu00592 alpha-Linolenic acid metabolism	Metabolic	18781	Pla2g2c	10509571	3.07616	3.06762	3.04997	3.24552
mmu00592 alpha-Linolenic acid metabolism	Metabolic	18782	Pla2g2d	10509577	3.26742	3.03367	2.91509	3.03579
mmu00592 alpha-Linolenic acid metabolism	Metabolic	18783	Pla2g4a	10358434	8.12309	7.92457	8.82114	8.53981
mmu00592 alpha-Linolenic acid metabolism	Metabolic	26565	Pla2g10	10437804	3.08052	3.18754	3.08977	3.25617
mmu00592 alpha-Linolenic acid metabolism	Metabolic	26971	Pla2g2f	10517646	2.88191	2.81584	2.75986	2.79812
mmu00592 alpha-Linolenic acid metabolism	Metabolic	53357	Pla2g6	10430489	6.32422	6.4047	6.44539	6.11027
mmu00592 alpha-Linolenic acid metabolism	Metabolic	56473	Fads2	10465895	10.3554	10.4763	10.0548	10.5551
mmu00592 alpha-Linolenic acid metabolism	Metabolic	66350	Pla2g12a	10496015	5.6973	5.17185	6.06237	5.288
mmu00592 alpha-Linolenic acid metabolism	Metabolic	69836	Pla2g12b	10363372	2.54054	2.55627	2.63145	2.75714
mmu00592 alpha-Linolenic acid metabolism	Metabolic	78390	Pla2g4d	10486425	2.60189	2.49392	2.54414	2.5499
mmu00592 alpha-Linolenic acid metabolism	Metabolic	80911	Acox3	10521391	4.56944	5.52876	4.7625	5.35443
mmu00592 alpha-Linolenic acid metabolism	Metabolic	113868	Acaa1a	10590137	5.46543	5.4984	5.72396	5.63379
mmu00592 alpha-Linolenic acid metabolism	Metabolic	211429	Pla2g4b	10342118	9.59969	9.10441	9.22466	9.13375
mmu00592 alpha-Linolenic acid metabolism	Metabolic	232889	Pla2g4c	10550131	2.55706	2.42914	2.44505	2.45885
mmu00592 alpha-Linolenic acid metabolism	Metabolic	235674	Acaa1b	10597592	2.86624	2.66754	2.80372	2.7936
mmu00592 alpha-Linolenic acid metabolism	Metabolic	237625	Pla2g3	10373756	2.82626	2.9182	2.91625	2.82083
mmu00592 alpha-Linolenic acid metabolism	Metabolic	271844	Pla2g4f	10486448	2.74781	2.6805	2.62392	2.73648
mmu00592 alpha-Linolenic acid metabolism	Metabolic	329502	Pla2g4e	10486403	2.51354	2.50064	2.57763	2.55228
mmu00592 alpha-Linolenic acid metabolism	Metabolic	665270	Plb1	10520944	2.58937	2.79015	2.66862	2.69457
mmu00600 Sphingolipid metabolism	Metabolic	11605	Gla	10606714	7.81232	9.21583	8.96945	9.9047
mmu00600 Sphingolipid metabolism	Metabolic	11883	Arsa	10431601	6.25926	6.29266	5.70344	6.15194
mmu00600 Sphingolipid metabolism	Metabolic	11886	Asah1	10578361	8.6138	8.48209	8.19197	8.00275
mmu00600 Sphingolipid metabolism	Metabolic	12091	Glb1	10589889	7.97818	8.30525	8.17285	8.18208
mmu00600 Sphingolipid metabolism	Metabolic	13244	Degs1	10360789	9.70295	9.89125	9.6591	9.83355
mmu00600 Sphingolipid metabolism	Metabolic	14420	Galc	10401968	4.14577	5.07421	4.83909	4.94143
mmu00600 Sphingolipid metabolism	Metabolic	18010	Neu1	10444578	4.71745	4.99693	4.91283	5.21818
mmu00600 Sphingolipid metabolism	Metabolic	19012	Ppap2a	10407211	7.09876	7.58068	6.90122	6.42741
mmu00600 Sphingolipid metabolism	Metabolic	20597	Smpd1	10555946	8.03109	8.34875	7.39667	7.859
mmu00600 Sphingolipid metabolism	Metabolic	20598	Smpd2	10368806	7.38553	7.74163	7.02777	7.18218
mmu00600 Sphingolipid metabolism	Metabolic	20698	Sphk1	10382802	5.30076	5.7587	4.32395	3.89138
mmu00600 Sphingolipid metabolism	Metabolic	20773	Sptlc2	10401781	8.32005	8.57456	8.66979	8.91652
mmu00600 Sphingolipid metabolism	Metabolic	22234	Ugcg	10505187	7.21415	7.26709	6.96092	7.15678
mmu00600 Sphingolipid metabolism	Metabolic	22239	Ugt8a	10501963	2.55696	2.66512	2.68676	2.63211
mmu00600 Sphingolipid metabolism	Metabolic	50784	Ppap2c	10370552	8.36037	8.39535	9.06923	8.92157
mmu00600 Sphingolipid metabolism	Metabolic	50877	Neu3	10565840	3.4661	3.50294	3.43776	3.62362
mmu00600 Sphingolipid metabolism	Metabolic	54447	Asah2	10467041	6.49799	7.30003	6.47164	6.63038
mmu00600 Sphingolipid metabolism	Metabolic	56386	B4galt6	10457733	5.69848	5.9812	6.71709	7.03099
mmu00600 Sphingolipid metabolism	Metabolic	58994	Smpd3	10581479	3.51025	3.50121	3.23333	3.31173
mmu00600 Sphingolipid metabolism	Metabolic	66190	Acer3	10565712	5.28299	4.78656	4.7478	4.65494
mmu00600 Sphingolipid metabolism	Metabolic	67916	Ppap2b	10506488	5.1122	7.13592	7.52569	8.04063
mmu00600 Sphingolipid metabolism	Metabolic	70059	Degs2	10402575	2.83571	2.86956	2.99755	3.00805
mmu00600 Sphingolipid metabolism	Metabolic	70750	Kdsr	10357051	8.70951	8.30272	7.98393	7.69335
mmu00600 Sphingolipid metabolism	Metabolic	71949	Cers5	10432527	10.0573	10.2374	9.85314	10.0686
mmu00600 Sphingolipid metabolism	Metabolic	74442	Sgms2	10502224	5.33918	5.40552	6.3188	5.88379
mmu00600 Sphingolipid metabolism	Metabolic	76893	Cers2	10494227	9.3045	9.23	10.1178	9.92964
mmu00600 Sphingolipid metabolism	Metabolic	77626	Smpd4	10434067	6.17902	6.38857	6.1672	6.37615
mmu00600 Sphingolipid metabolism	Metabolic	81535	Sgpp1	10401028	5.77751	6.91838	6.64585	6.76996
mmu00600 Sphingolipid metabolism	Metabolic	93898	Cers1	10572368	3.39437	3.67235	3.8276	3.88428
mmu00600 Sphingolipid metabolism	Metabolic	171168	Acer1	10452202	2.58997	2.37528	2.45019	2.4548
mmu00600 Sphingolipid metabolism	Metabolic	208449	Sgms1	10467068	6.86036	6.7251	6.71828	6.58621
mmu00600 Sphingolipid metabolism	Metabolic	223753	Cerk	10431266	4.2797	5.2585	4.62286	4.92618
mmu00600 Sphingolipid metabolism	Metabolic	230101	Gba2	10512574	4.18794	4.00408	3.88637	3.7408
mmu00600 Sphingolipid metabolism	Metabolic	230379	Acer2	10505779	2.74344	2.76824	2.82072	2.8733
mmu00600 Sphingolipid metabolism	Metabolic	238011	Enpp7	10383047	3.09641	2.84737	2.81158	2.78512
mmu00600 Sphingolipid metabolism	Metabolic	241159	Neu4	10348910	3.21552	3.0026	3.13808	3.11379
mmu00600 Sphingolipid metabolism	Metabolic	241447	Cers6	10472501	8.00501	7.54792	8.18499	7.68324
mmu00600 Sphingolipid metabolism	Metabolic	268656	Sptlc1	10409294	6.10838	6.31657	5.7286	5.80943
mmu00600 Sphingolipid metabolism	Metabolic	433323	Sgpp2	10347734	2.62473	2.72096	2.56794	2.59645
mmu00600 Sphingolipid metabolism	Metabolic	545975	Cers3	10554034	2.63353	2.64961	2.65343	2.52794
mmu00600 Sphingolipid metabolism	Metabolic	619326	9130409I23Rik	10352344	3.11021	2.75937	2.57408	2.85198
mmu00601 Glycosphingolipid biosynthesis - lacto and neolacto series	Metabolic	14343	Fut1	10553027	2.87654	2.52133	2.51312	2.67241
mmu00601 Glycosphingolipid biosynthesis - lacto and neolacto series	Metabolic	14344	Fut2	10563350	3.04799	3.01338	2.68387	2.75085
mmu00601 Glycosphingolipid biosynthesis - lacto and neolacto series	Metabolic	14345	Fut4	10590957	2.98713	2.99527	2.87329	3.02083
mmu00601 Glycosphingolipid biosynthesis - lacto and neolacto series	Metabolic	14347	Fut7	10470042	2.88073	2.92855	2.78352	2.97332
mmu00601 Glycosphingolipid biosynthesis - lacto and neolacto series	Metabolic	14348	Fut9	10511870	2.46234	2.34934	2.34974	2.38093
mmu00601 Glycosphingolipid biosynthesis - lacto and neolacto series	Metabolic	14538	Gcnt2	10404702	3.38946	3.91628	3.87152	4.16683
mmu00601 Glycosphingolipid biosynthesis - lacto and neolacto series	Metabolic	14594	Ggta1	10482059	4.71027	5.05116	5.7709	5.91455
mmu00601 Glycosphingolipid biosynthesis - lacto and neolacto series	Metabolic	14595	B4galt1	10512129	7.06605	7.69035	8.0509	8.2615
mmu00601 Glycosphingolipid biosynthesis - lacto and neolacto series	Metabolic	20441	St3gal3	10515574	8.24446	8.69672	8.32624	8.48338
mmu00601 Glycosphingolipid biosynthesis - lacto and neolacto series	Metabolic	20443	St3gal4	10592084	7.60526	8.32326	7.72805	7.5796
mmu00601 Glycosphingolipid biosynthesis - lacto and neolacto series	Metabolic	20449	St8sia1	10549162	2.56248	2.36968	2.5329	2.52674
mmu00601 Glycosphingolipid biosynthesis - lacto and neolacto series	Metabolic	26878	B3galt2	10350473	2.50211	2.69946	2.60062	2.55088
mmu00601 Glycosphingolipid biosynthesis - lacto and neolacto series	Metabolic	53418	B4galt2	10515500	5.58765	6.0392	6.1075	6.3742
mmu00601 Glycosphingolipid biosynthesis - lacto and neolacto series	Metabolic	56375	B4galt4	10435724	4.13241	4.33119	3.91109	3.95989
mmu00601 Glycosphingolipid biosynthesis - lacto and neolacto series	Metabolic	56546	Sec1	10563355	3.15108	3.23273	3.29476	3.26262
mmu00601 Glycosphingolipid biosynthesis - lacto and neolacto series	Metabolic	72297	B3gnt3	10579602	2.70184	2.48579	2.52498	2.56949
mmu00601 Glycosphingolipid biosynthesis - lacto and neolacto series	Metabolic	80908	Abo	10481114	2.43229	2.39659	2.54874	2.54779
mmu00601 Glycosphingolipid biosynthesis - lacto and neolacto series	Metabolic	108902	B3gnt1	10460513	5.588	5.79101	5.51687	5.71326
mmu00601 Glycosphingolipid biosynthesis - lacto and neolacto series	Metabolic	231727	B3gnt4	10525588	3.25766	3.32126	3.1948	3.08994
mmu00603 Glycosphingolipid biosynthesis - globo series	Metabolic	11605	Gla	10606714	7.81232	9.21583	8.96945	9.9047
mmu00603 Glycosphingolipid biosynthesis - globo series	Metabolic	14343	Fut1	10553027	2.87654	2.52133	2.51312	2.67241
mmu00603 Glycosphingolipid biosynthesis - globo series	Metabolic	14344	Fut2	10563350	3.04799	3.01338	2.68387	2.75085
mmu00603 Glycosphingolipid biosynthesis - globo series	Metabolic	14348	Fut9	10511870	2.46234	2.34934	2.34974	2.38093
mmu00603 Glycosphingolipid biosynthesis - globo series	Metabolic	15211	Hexa	10585874	9.76301	10.1977	10.0751	10.232
mmu00603 Glycosphingolipid biosynthesis - globo series	Metabolic	15212	Hexb	10411373	6.6942	6.97058	7.10926	7.29965
mmu00603 Glycosphingolipid biosynthesis - globo series	Metabolic	17939	Naga	10430834	6.33726	6.48607	6.48768	6.39797
mmu00603 Glycosphingolipid biosynthesis - globo series	Metabolic	20442	St3gal1	10429160	6.85601	9.07723	8.56665	9.09323
mmu00603 Glycosphingolipid biosynthesis - globo series	Metabolic	20444	St3gal2	10575534	7.27656	7.91874	6.37759	6.79534
mmu00603 Glycosphingolipid biosynthesis - globo series	Metabolic	20449	St8sia1	10549162	2.56248	2.36968	2.5329	2.52674
mmu00603 Glycosphingolipid biosynthesis - globo series	Metabolic	26879	B3galnt1	10498647	5.10046	6.13968	5.51182	5.93113
mmu00603 Glycosphingolipid biosynthesis - globo series	Metabolic	56546	Sec1	10563355	3.15108	3.23273	3.29476	3.26262
mmu00603 Glycosphingolipid biosynthesis - globo series	Metabolic	227671	Gbgt1	10470555	3.1293	2.74309	2.9795	2.99525
mmu00604 Glycosphingolipid biosynthesis - ganglio series	Metabolic	12091	Glb1	10589889	7.97818	8.30525	8.17285	8.18208
mmu00604 Glycosphingolipid biosynthesis - ganglio series	Metabolic	14421	B4galnt1	10366848	6.81866	6.84796	5.8417	6.04644
mmu00604 Glycosphingolipid biosynthesis - ganglio series	Metabolic	15211	Hexa	10585874	9.76301	10.1977	10.0751	10.232
mmu00604 Glycosphingolipid biosynthesis - ganglio series	Metabolic	15212	Hexb	10411373	6.6942	6.97058	7.10926	7.29965
mmu00604 Glycosphingolipid biosynthesis - ganglio series	Metabolic	20442	St3gal1	10429160	6.85601	9.07723	8.56665	9.09323
mmu00604 Glycosphingolipid biosynthesis - ganglio series	Metabolic	20444	St3gal2	10575534	7.27656	7.91874	6.37759	6.79534
mmu00604 Glycosphingolipid biosynthesis - ganglio series	Metabolic	20447	St6galnac3	10502890	2.38769	2.3723	2.35447	2.4669
mmu00604 Glycosphingolipid biosynthesis - ganglio series	Metabolic	20448	St6galnac4	10471457	5.24143	5.15439	6.13175	5.86854
mmu00604 Glycosphingolipid biosynthesis - ganglio series	Metabolic	20449	St8sia1	10549162	2.56248	2.36968	2.5329	2.52674
mmu00604 Glycosphingolipid biosynthesis - ganglio series	Metabolic	20454	St3gal5	10539080	7.54584	8.27856	6.49353	7.13409
mmu00604 Glycosphingolipid biosynthesis - ganglio series	Metabolic	26938	St6galnac5	10502881	2.69324	2.64823	2.61455	2.68306
mmu00604 Glycosphingolipid biosynthesis - ganglio series	Metabolic	50935	St6galnac6	10471464	6.5543	6.85661	6.75471	7.2917
mmu00604 Glycosphingolipid biosynthesis - ganglio series	Metabolic	54218	B3galt4	10450059	3.17541	3.01739	3.14549	2.8784
mmu00604 Glycosphingolipid biosynthesis - ganglio series	Metabolic	225742	St8sia5	10456836	2.69343	2.59834	2.67313	2.66155
mmu00620 Pyruvate metabolism	Metabolic	11669	Aldh2	10533345	7.76464	8.14919	7.3446	7.51305
mmu00620 Pyruvate metabolism	Metabolic	11671	Aldh3a2	10386652	7.03668	6.96349	6.97675	6.88067
mmu00620 Pyruvate metabolism	Metabolic	13382	Dld	10399825	6.95638	6.41993	7.29278	7.10214	2468	1.09694	1.05264	1.14929	0.991422
mmu00620 Pyruvate metabolism	Metabolic	14194	Fh1	10360443	8.10102	8.01455	8.60447	8.37071
mmu00620 Pyruvate metabolism	Metabolic	14651	Hagh	10442616	7.89385	8.22058	8.27788	7.80614
mmu00620 Pyruvate metabolism	Metabolic	16828	Ldha	10553301	9.4769	10.1003	10.5301	10.3731	2460	0.818048	1.08287	1.22764	1.17657
mmu00620 Pyruvate metabolism	Metabolic	16832	Ldhb	10462035	6.11717	6.84177	6.22804	6.96721
mmu00620 Pyruvate metabolism	Metabolic	16833	Ldhc	10553309	2.47443	2.43026	2.46583	2.50902
mmu00620 Pyruvate metabolism	Metabolic	17436	Me1	10595480	7.96651	7.77951	8.40116	8.22399
mmu00620 Pyruvate metabolism	Metabolic	17448	Mdh2	10526381	10.4086	10.5553	11.0424	11.0516
mmu00620 Pyruvate metabolism	Metabolic	17449	Mdh1	10384603	8.62281	8.90507	8.82645	8.9403
mmu00620 Pyruvate metabolism	Metabolic	18534	Pck1	10479047	3.09283	2.92333	2.88322	2.97637
mmu00620 Pyruvate metabolism	Metabolic	18563	Pcx	10460400	5.44711	6.68985	4.54728	4.79966
mmu00620 Pyruvate metabolism	Metabolic	18597	Pdha1	10607587	8.94484	8.81441	8.50199	8.31238
mmu00620 Pyruvate metabolism	Metabolic	18598	Pdha2	10502446	2.38268	2.46127	2.44416	2.49163
mmu00620 Pyruvate metabolism	Metabolic	18746	Pkm	10585932	9.77438	10.4145	10.7668	10.8723	1119	0.685797	1.03248	1.38759	1.55496
mmu00620 Pyruvate metabolism	Metabolic	18770	Pklr	10493382	3.01918	3.05381	2.97934	2.94016
mmu00620 Pyruvate metabolism	Metabolic	52815	Ldhd	10581865	3.22397	3.26997	3.14598	3.02408
mmu00620 Pyruvate metabolism	Metabolic	56752	Aldh9a1	10351414	7.26911	7.43798	7.99023	8.26655
[truncated: 10,962 more rows]
