# Supplementary material for: Protein Kinase A Activation Promotes Cancer Cell Resistance to Glucose Starvation and Anoikis
Source: PLoS Genet. 2016 Mar 15;12(3):e1005931. doi: 10.1371/journal.pgen.1005931 (PMC4792400; doi:10.1371/journal.pgen.1005931)
Supplement: S5 Table — Pathways in the first 10 positions for the transcript and integrated dataset or in the first 5 positions for the proteomic dataset are highlighted in orange. Furthermore, for each pathway, the table presents the total number of genes/protein (column "Total") in the input data and the number of genes/proteins that where up- or down-regulated (columns "No. of up", "No. of down"). (XLS) [file pgen.1005931.s021.xls]

## Sheet: Description
S5 Table. The table reports the rankings obtained by each KEGG pathway (rows) in the two comparisons (N+F vs N and T+F vs T) in the transcript, in the proteomic, and in the integrated/aggregated dataset for the three directionality classes (down- and up-regulation, and non-directional regulation).
Pathways in the first 10 positions for the transcript and integrated dataset or in the first 5 positions for the proteomic dataset are highlighted in orange.
Furthermore, for each pathway, the table presents the total number of genes/protein (column "Total") in the input data and the number of genes/proteins that where up- or down-regulated (columns "No. of up", "No. of down").

## Sheet: piano-consensus-geneset_table
Comparison:	N+F vs N															T+F vs T
Kind:	Rank									Number of genes						Rank									Number of genes
Dataset:	Transcript (microarray)			Proteomic			Integrated			Transcript (microarray)			Proteomic			Transcript (microarray)			Proteomic			Integrated			Transcript (microarray)			Proteomic
Gene set \ Direction:	Dist(dn)	Nondir	Dist(up)	Dist(dn)	Nondir	Dist(up)	Dist(dn)	Nondir	Dist(up)	Total	No. of down	No. of up	Total	No. of down	No. of up	Dist(dn)	Nondir	Dist(up)	Dist(dn)	Nondir	Dist(up)	Dist(dn)	Nondir	Dist(up)	Total	No. of down	No. of up	Total	No. of down	No. of up
mmu00010 Glycolysis / Gluconeogenesis	56	17	26	41	6	1	75	4	7	59	26	33	8	1	7	62	85	154	23	41	31	38	57	61	59	31	28	8	5	3
mmu00020 Citrate cycle (TCA cycle)	56	48	39	20	16	26	45	36	29	31	8	23	3	2	1	76	81	44	24	21	30	53	41	28	31	8	23	3	2	1
mmu00030 Pentose phosphate pathway	56	60	27	36	8	8	59	23	9	24	8	16	1	0	1	64	165	158	17	40	32	37	72	67	24	12	12	1	1	0
mmu00040 Pentose and glucuronate interconversions	56	44	60				91	90	97	25	12	13				76	136	43				88	145	77	25	11	14
mmu00051 Fructose and mannose metabolism	56	42	14	36	8	8	59	17	4	29	11	18	1	0	1	9	49	189	17	40	32	8	37	89	29	19	10	1	1	0
mmu00052 Galactose metabolism	56	19	14				91	77	63	26	10	16				76	80	106				88	104	131	26	11	15
mmu00053 Ascorbate and aldarate metabolism	28	164	166				64	174	175	18	12	6				76	176	116				88	178	140	18	9	9
mmu00061 Fatty acid biosynthesis	56	72	63				91	104	100	11	4	7				76	97	88				88	115	117	11	3	8
mmu00062 Fatty acid elongation	56	58	86	10	16	34	25	41	46	22	10	12	1	1	0	76	46	31	24	42	20	53	44	20	22	6	16	1	0	1
mmu00071 Fatty acid degradation	56	22	31	4	16	37	21	22	34	42	15	27	3	2	1	76	71	34	24	38	6	53	50	14	42	17	25	3	1	2
mmu00072 Synthesis and degradation of ketone bodies	56	40	57	21	16	22	46	29	31	8	3	5	1	0	1	76	11	4	24	5	1	53	5	1	8	2	6	1	0	1
mmu00100 Steroid biosynthesis	45	99	139				83	124	156	17	11	6				76	4	1				88	66	51	17	4	13
mmu00120 Primary bile acid biosynthesis	41	94	124				80	120	145	15	9	6				76	84	15				88	107	59	15	1	14
mmu00130 Ubiquinone and other terpenoid-quinone biosynthesis	56	116	67				91	136	104	9	1	8				67	121	133				81	132	152	9	3	6
mmu00140 Steroid hormone biosynthesis	13	177	174				29	187	181	71	49	22				76	179	114				88	181	138	71	37	34
mmu00190 Oxidative phosphorylation	56	154	45	21	16	15	46	76	15	117	47	70	3	1	2	76	102	13	24	25	29	53	53	22	117	31	86	3	2	1
mmu00230 Purine metabolism	56	12	33	40	9	4	68	5	10	153	78	75	5	1	4	65	29	122	24	32	19	49	25	45	153	81	72	5	2	3
mmu00232 Caffeine metabolism	56	67	135				91	100	153	5	4	1				76	83	62				88	106	94	5	2	3
mmu00240 Pyrimidine metabolism	56	12	21	39	3	5	67	2	6	91	41	50	2	0	2	76	15	89	24	34	24	53	12	32	91	47	44	2	1	1
mmu00250 Alanine, aspartate and glutamate metabolism	24	62	159	14	12	31	7	32	85	32	20	12	2	1	1	20	90	179	24	37	28	18	54	75	32	17	15	2	1	1
mmu00260 Glycine, serine and threonine metabolism	8	43	171	23	17	22	4	31	91	35	23	12	3	2	1	16	107	177	9	12	42	5	46	109	35	15	20	3	2	1
mmu00270 Cysteine and methionine metabolism	56	23	110	27	9	17	50	8	44	32	16	16	2	1	1	31	30	146	12	27	40	27	18	68	32	16	16	2	2	0
mmu00280 Valine, leucine and isoleucine degradation	56	69	53	11	16	34	26	44	37	49	18	31	3	2	1	76	37	16	24	15	14	53	14	10	49	17	32	3	1	2
mmu00290 Valine, leucine and isoleucine biosynthesis	10	75	174				20	106	181	3	3	0				18	115	181				25	127	188	3	2	1
mmu00300 Lysine biosynthesis	50	160	146				86	170	161	2	1	1				68	180	151				82	182	166	2	2	0
mmu00310 Lysine degradation	56	53	22	12	16	32	27	39	27	46	18	28	2	1	1	76	148	87	24	20	4	53	59	24	46	19	27	2	0	2
mmu00330 Arginine and proline metabolism	56	66	118	2	8	37	18	26	55	50	26	24	1	1	0	51	31	94	14	28	36	32	19	41	50	21	29	1	1	0
mmu00340 Histidine metabolism	56	189	117				91	198	139	20	8	12				76	154	50				88	160	83	20	5	15
mmu00350 Tyrosine metabolism	10	126	174				20	144	181	34	21	13				76	52	42				88	87	76	34	13	21
mmu00360 Phenylalanine metabolism	31	120	161				70	139	172	19	12	7				47	96	117				67	114	141	19	5	14
mmu00380 Tryptophan metabolism	56	115	119	12	16	32	27	59	51	40	20	20	2	1	1	76	129	26	24	20	4	53	55	8	40	13	27	2	0	2
mmu00400 Phenylalanine, tyrosine and tryptophan biosynthesis	11	82	169				22	112	178	6	4	2				40	107	136				63	121	155	6	2	4
mmu00410 beta-Alanine metabolism	44	122	136				82	140	154	28	14	14				76	168	49				88	171	82	28	8	20
mmu00430 Taurine and hypotaurine metabolism	56	84	118				91	114	140	9	4	5				76	118	38				88	130	72	9	1	8
mmu00450 Selenocompound metabolism	43	27	126				81	81	146	16	7	9				7	25	183				16	74	190	16	12	4
mmu00460 Cyanoamino acid metabolism	38	152	156				78	164	168	5	3	2				35	127	168				60	137	178	5	2	3
mmu00471 D-Glutamine and D-glutamate metabolism	47	157	155	2	8	37	9	56	89	2	2	0	1	1	0	76	78	57	14	28	36	40	45	34	2	0	2	1	1	0
mmu00472 D-Arginine and D-ornithine metabolism	56	174	123				91	184	144	1	0	1				76	174	124				88	176	147	1	0	1
mmu00480 Glutathione metabolism	56	28	41	10	16	34	25	25	35	46	19	27	1	1	0	76	19	27	20	36	35	43	16	25	46	16	30	1	1	0
mmu00500 Starch and sucrose metabolism	56	51	65				91	92	102	37	21	16				76	125	102				88	135	128	37	19	18
mmu00510 N-Glycan biosynthesis	56	108	23	16	16	30	33	55	25	39	12	27	1	1	0	25	56	164	24	39	18	30	39	49	39	24	15	1	0	1
mmu00511 Other glycan degradation	56	139	79				91	153	116	15	3	12				76	147	99				88	155	125	15	6	9
mmu00512 Mucin type O-Glycan biosynthesis	56	47	71				91	91	108	23	13	10				76	117	61				88	129	93	23	11	12
mmu00514 Other types of O-glycan biosynthesis	56	87	46				91	116	86	28	8	20				76	143	86				88	151	116	28	13	15
mmu00520 Amino sugar and nucleotide sugar metabolism	56	80	61				91	110	98	42	18	24				17	12	178				23	69	186	42	24	18
mmu00524 Butirosin and neomycin biosynthesis	45	114	130				83	135	149	5	4	1				15	119	184				22	131	191	5	3	2
mmu00531 Glycosaminoglycan degradation	56	29	25				91	82	71	20	7	13				76	144	65				88	152	97	20	8	12
mmu00532 Glycosaminoglycan biosynthesis - chondroitin sulfate / dermatan sulfate	56	64	43				91	98	84	18	7	11				76	92	56				88	111	88	18	6	12
mmu00533 Glycosaminoglycan biosynthesis - keratan sulfate	56	38	17				91	88	64	12	4	8				76	122	45				88	133	78	12	2	10
mmu00534 Glycosaminoglycan biosynthesis - heparan sulfate / heparin	56	35	36				91	85	79	21	8	13				76	170	54				88	173	86	21	4	17
mmu00561 Glycerolipid metabolism	56	63	59				91	97	96	51	24	27				76	77	113				88	103	137	51	26	25
mmu00562 Inositol phosphate metabolism	56	91	28				91	118	73	55	23	32				76	146	118				88	154	142	55	28	27
mmu00563 Glycosylphosphatidylinositol(GPI)-anchor biosynthesis	56	182	81				91	192	117	22	6	16				73	123	153				86	134	168	22	11	11
mmu00564 Glycerophospholipid metabolism	56	74	52	15	16	30	32	45	36	77	35	42	1	1	0	58	36	98	22	40	32	36	33	40	77	36	41	1	1	0
mmu00565 Ether lipid metabolism	56	98	97				91	123	124	36	18	18				30	42	152				56	84	167	36	19	17
mmu00590 Arachidonic acid metabolism	18	159	174				38	168	181	76	44	32				76	131	58				88	140	90	76	32	44
mmu00591 Linoleic acid metabolism	9	158	174				19	167	181	43	27	16				72	139	149				85	148	164	43	22	21
mmu00592 alpha-Linolenic acid metabolism	51	142	145				87	156	160	21	12	9				64	88	112				78	109	136	21	9	12
mmu00600 Sphingolipid metabolism	56	20	20				91	78	67	41	12	29				76	34	66				88	79	98	41	15	26
mmu00601 Glycosphingolipid biosynthesis - lacto and neolacto series	56	61	38				91	95	82	19	6	13				76	155	53				88	161	85	19	6	13
mmu00603 Glycosphingolipid biosynthesis - globo series	56	16	24				91	75	70	13	5	8				76	75	21				88	101	62	13	3	10
mmu00604 Glycosphingolipid biosynthesis - ganglio series	56	66	32				91	99	76	14	6	8				76	82	41				88	105	74	14	4	10
mmu00620 Pyruvate metabolism	56	46	77	36	13	8	59	30	20	36	15	21	4	1	3	76	47	85	24	16	14	53	23	26	36	17	19	4	2	2
mmu00630 Glyoxylate and dicarboxylate metabolism	56	32	15	21	16	22	46	28	13	25	7	18	1	0	1	76	68	52	24	5	1	53	21	19	25	8	17	1	0	1
mmu00640 Propanoate metabolism	56	55	10	34	13	10	58	34	5	25	5	20	2	0	2	76	35	10	24	18	9	53	14	4	25	6	19	2	1	1
mmu00650 Butanoate metabolism	56	52	93	12	16	32	27	38	47	24	13	11	2	1	1	76	98	24	24	20	4	53	49	6	24	7	17	2	0	2
mmu00670 One carbon pool by folate	56	25	80	8	15	37	35	21	45	16	8	8	2	2	0	28	27	161	8	11	44	10	9	84	16	8	8	2	2	0
mmu00730 Thiamine metabolism	56	180	132				91	190	151	4	3	1				32	109	175				57	122	184	4	3	1
mmu00740 Riboflavin metabolism	56	144	134				91	158	152	10	6	4				76	130	125				88	139	148	10	5	5
mmu00750 Vitamin B6 metabolism	27	128	165	21	18	24	12	74	81	8	6	2	1	1	0	76	10	35	6	6	46	19	4	44	8	3	5	1	1	0
mmu00760 Nicotinate and nicotinamide metabolism	56	47	83	41	1	3	75	6	19	25	13	12	1	0	1	76	44	19	24	30	13	53	28	11	25	7	18	1	0	1
mmu00770 Pantothenate and CoA biosynthesis	56	85	108				91	115	132	13	6	7				60	60	105				75	91	130	13	5	8
mmu00780 Biotin metabolism	56	83	64				91	113	101	2	0	2				76	91	47				88	110	80	2	0	2
mmu00785 Lipoic acid metabolism	56	185	112				91	195	135	3	1	2				45	69	161				66	97	171	3	2	1
mmu00790 Folate biosynthesis	56	141	62				91	155	99	12	4	8				23	54	159				50	88	170	12	5	7
mmu00830 Retinol metabolism	3	39	174				14	89	181	73	51	22				76	111	60				88	124	92	73	39	34
mmu00860 Porphyrin and chlorophyll metabolism	6	24	173				15	80	180	27	17	10				14	32	180				21	78	187	27	16	11
mmu00900 Terpenoid backbone biosynthesis	56	121	92	21	16	22	46	62	41	21	10	11	1	0	1	76	6	8	24	5	1	53	3	2	21	6	15	1	0	1
mmu00910 Nitrogen metabolism	41	41	127	2	8	37	8	16	61	15	9	6	1	1	0	49	151	148	14	28	36	29	62	64	15	7	8	1	1	0
mmu00920 Sulfur metabolism	56	101	128				91	126	147	9	4	5				33	41	132				58	83	151	9	6	3
mmu00970 Aminoacyl-tRNA biosynthesis	2	6	174	3	14	36	1	9	115	41	29	12	3	3	0	3	6	190	3	3	49	1	2	175	41	29	12	3	3	0
mmu00980 Metabolism of xenobiotics by cytochrome P450	34	136	153				73	150	167	49	28	21				76	118	25				88	130	65	49	16	33
mmu00982 Drug metabolism - cytochrome P450	26	123	165				63	141	174	49	31	18				76	38	5				88	80	52	49	13	36
mmu00983 Drug metabolism - other enzymes	45	107	103				83	131	127	36	21	15				76	135	93				88	144	120	36	21	15
mmu01040 Biosynthesis of unsaturated fatty acids	56	33	54				91	84	92	25	10	15				76	18	10				88	71	55	25	6	19
mmu02010 ABC transporters	56	143	98				91	157	125	40	17	23				76	125	69				88	135	101	40	18	22
mmu03008 Ribosome biogenesis in eukaryotes	1	11	174				13	69	181	70	56	14				1	1	190				14	65	195	70	59	11
mmu03010 Ribosome	4	95	174	17	16	27	3	50	99	110	72	38	1	1	0	12	163	190	24	43	25	11	76	70	110	69	41	1	0	1
mmu03013 RNA transport	21	45	163	28	16	18	6	33	74	152	81	71	2	0	2	5	50	190	13	29	39	6	32	106	152	101	51	2	2	0
mmu03015 mRNA surveillance pathway	56	184	74				91	194	111	86	36	50				11	141	188				20	149	194	86	52	34
mmu03018 RNA degradation	39	49	122	5	16	37	11	37	59	72	33	39	3	2	1	10	105	189	7	22	43	3	52	124	72	49	23	3	3	0
mmu03020 RNA polymerase	53	103	138				89	128	155	25	13	12				34	61	169				59	92	179	25	13	12
mmu03022 Basal transcription factors	37	125	149				77	143	164	35	19	16				8	25	185				17	74	192	35	20	15
mmu03030 DNA replication	56	2	2	9	16	34	23	11	16	33	5	28	1	1	0	76	5	7	24	43	23	53	17	12	33	9	24	1	0	1
mmu03040 Spliceosome	45	119	137	26	16	20	44	61	53	119	58	61	1	0	1	13	124	190	24	39	17	12	60	66	119	76	43	1	0	1
mmu03050 Proteasome	56	148	87	33	16	13	57	71	32	44	19	25	5	1	4	76	151	104	25	31	2	54	64	27	44	18	26	5	0	5
mmu03060 Protein export	20	99	164	7	5	41	5	35	100	24	11	13	1	1	0	4	16	187	2	2	48	2	6	173	24	20	4	1	1	0
mmu03320 PPAR signaling pathway	56	50	125	7	8	38	34	19	62	69	36	33	1	1	0	76	43	20	24	43	27	53	43	16	69	24	45	1	1	0
mmu03410 Base excision repair	56	65	16	9	16	34	23	43	24	28	5	23	1	1	0	42	53	160	24	43	23	39	47	49	28	15	13	1	0	1
mmu03420 Nucleotide excision repair	56	9	12	9	16	34	23	15	21	38	15	23	1	1	0	37	17	130	24	43	23	35	26	46	38	18	20	1	0	1
mmu03430 Mismatch repair	56	3	3	9	16	34	23	12	17	20	3	17	1	1	0	76	26	29	24	43	23	53	34	21	20	4	16	1	0	1
mmu03440 Homologous recombination	56	7	8				91	67	58	25	8	17				21	66	165				47	95	176	25	12	13
mmu03450 Non-homologous end-joining	56	57	19				91	94	66	11	1	10				76	150	76				88	157	107	11	4	7
mmu03460 Fanconi anemia pathway	56	10	5				91	68	57	45	12	33				76	14	11				88	70	56	45	15	30
mmu04010 MAPK signaling pathway	56	26	82	26	16	20	49	24	39	228	115	113	1	0	1	35	22	127	24	39	17	34	22	39	228	116	112	1	0	1
mmu04012 ErbB signaling pathway	56	54	42				91	93	83	73	32	41				36	55	163				61	89	174	73	40	33
mmu04020 Calcium signaling pathway	56	170	116	7	8	39	34	64	54	163	86	77	1	1	0	76	182	121	18	35	35	42	77	48	163	88	75	1	1	0
mmu04060 Cytokine-cytokine receptor interaction	40	97	107				79	122	131	221	127	94				76	63	9				88	93	54	221	91	130
mmu04062 Chemokine signaling pathway	56	102	105				91	127	129	149	88	61				76	74	48				88	100	81	149	75	74
mmu04064 NF-kappa B signaling pathway	56	37	96				91	87	123	75	37	38				59	116	142				74	128	161	75	39	36
mmu04066 HIF-1 signaling pathway	56	8	15	41	3	2	75	1	2	97	39	58	5	0	5	55	20	82	19	43	33	34	29	38	97	45	52	5	4	1
mmu04070 Phosphatidylinositol signaling system	56	138	35				91	152	78	75	31	44				76	134	84				88	143	115	75	36	39
mmu04080 Neuroactive ligand-receptor interaction	15	189	174				31	198	181	254	174	80				76	185	79				88	186	111	254	116	138
mmu04110 Cell cycle	56	1	1	25	16	22	48	10	12	110	29	81	4	2	2	76	3	3	24	44	15	53	15	5	110	37	73	4	0	4
mmu04114 Oocyte meiosis	56	5	6	31	16	12	53	13	8	95	36	59	3	1	2	76	65	28	24	43	16	53	51	17	95	40	55	3	0	3
mmu04115 p53 signaling pathway	56	4	37				91	65	80	55	28	27				50	9	96				69	68	122	55	27	28
mmu04120 Ubiquitin mediated proteolysis	56	15	9				91	73	60	114	39	75				76	86	101				88	108	127	114	51	63
mmu04122 Sulfur relay system	52	156	140				88	166	157	9	5	4				29	128	173				55	138	183	9	5	4
mmu04130 SNARE interactions in vesicular transport	56	88	75				91	117	113	28	11	17				19	104	182				26	119	189	28	19	9
mmu04140 Regulation of autophagy	56	132	121				91	146	143	35	18	17				76	153	135				88	159	154	35	19	16
mmu04141 Protein processing in endoplasmic reticulum	5	13	172	6	16	35	2	18	112	148	87	61	10	8	2	2	2	187	10	4	41	4	1	145	148	98	50	10	6	4
mmu04142 Lysosome	56	30	4				91	83	56	110	28	82				76	51	6				88	86	53	110	36	74
mmu04144 Endocytosis	56	56	40	26	16	20	49	40	26	208	97	111	1	0	1	27	48	167	24	39	17	31	35	50	208	115	93	1	0	1
mmu04145 Phagosome	56	129	50	35	15	11	61	60	22	152	72	80	2	0	2	76	31	33	24	19	5	53	13	13	152	72	80	2	0	2
mmu04146 Peroxisome	56	18	7	38	4	7	66	3	1	74	23	51	3	1	2	76	13	2	24	24	11	53	8	3	74	27	47	3	1	2
mmu04150 mTOR signaling pathway	56	79	68				91	109	105	52	22	30				65	64	77				79	94	108	52	24	28
mmu04151 PI3K-Akt signaling pathway	56	59	49	24	16	25	47	42	30	304	155	149	5	3	2	55	8	32	16	33	34	33	10	27	304	141	163	5	2	3
mmu04210 Apoptosis	56	14	47				91	70	87	70	32	38				76	7	12				88	67	57	70	29	41
mmu04260 Cardiac muscle contraction	48	188	154	21	19	23	42	169	69	72	42	30	1	0	1	76	159	75	21	35	35	44	70	36	72	33	39	1	1	0
mmu04270 Vascular smooth muscle contraction	22	172	168				55	182	177	114	67	47				26	103	171				52	118	181	114	65	49
mmu04310 Wnt signaling pathway	56	127	119				91	145	141	124	61	63				75	137	119				87	146	143	124	56	68
mmu04320 Dorso-ventral axis formation	36	71	143				76	103	159	22	11	11				6	39	186				15	81	193	22	16	6
mmu04330 Notch signaling pathway	56	100	18				91	125	65	47	15	32				41	88	170				64	109	180	47	28	19
mmu04340 Hedgehog signaling pathway	56	178	129				91	188	148	44	21	23				76	181	108				88	183	133	44	17	27
mmu04350 TGF-beta signaling pathway	56	124	51				91	142	90	74	35	39				76	113	30				88	126	69	74	31	43
mmu04360 Axon guidance	56	36	104				91	86	128	115	59	56				55	76	72				73	102	104	115	51	64
mmu04370 VEGF signaling pathway	56	92	120				91	119	142	53	30	23				76	136	83				88	145	114	53	26	27
mmu04380 Osteoclast differentiation	56	34	85	7	7	40	34	7	48	108	55	53	1	1	0	76	24	23	24	43	26	53	31	18	108	45	63	1	0	1
mmu04390 Hippo signaling pathway	56	90	90	31	16	12	53	49	33	141	67	74	3	1	2	64	33	92	24	43	16	48	38	30	141	66	75	3	0	3
mmu04510 Focal adhesion	56	86	78	29	16	20	51	46	38	182	97	85	1	0	1	76	21	37	24	13	8	53	7	15	182	88	94	1	0	1
mmu04512 ECM-receptor interaction	56	77	109				91	107	133	78	45	33				76	28	18				88	75	60	78	30	48
mmu04514 Cell adhesion molecules (CAMs)	16	134	174				36	148	181	141	92	49				76	175	109				88	177	134	141	65	76
mmu04520 Adherens junction	56	31	91	29	16	20	51	27	40	68	30	38	1	0	1	22	57	155	24	13	8	28	24	43	68	35	33	1	0	1
mmu04530 Tight junction	23	181	168				56	191	177	122	72	50				69	173	138				83	175	157	122	60	62
mmu04540 Gap junction	56	150	46	30	16	19	52	72	28	76	36	40	1	0	1	74	140	147	24	26	12	51	58	42	76	42	34	1	0	1
mmu04610 Complement and coagulation cascades	56	169	128				91	179	147	69	41	28				76	109	51				88	122	84	69	31	38
mmu04612 Antigen processing and presentation	56	110	133	1	13	38	17	53	68	68	37	31	4	3	1	70	93	129	4	10	45	13	40	98	68	32	36	4	3	1
mmu04614 Renin-angiotensin system	56	187	106				91	197	130	16	7	9				76	72	68				88	99	100	16	9	7
mmu04620 Toll-like receptor signaling pathway	56	109	29				91	132	75	85	37	48				76	110	55				88	123	87	85	44	41
mmu04621 NOD-like receptor signaling pathway	56	112	99	13	16	33	28	57	49	49	23	26	2	2	0	44	79	139	5	7	47	9	30	121	49	26	23	2	2	0
mmu04622 RIG-I-like receptor signaling pathway	56	147	55				91	161	93	61	29	32				61	164	172				76	168	182	61	35	26
mmu04623 Cytosolic DNA-sensing pathway	56	151	94				91	163	121	52	26	26				38	94	166				62	112	177	52	30	22
mmu04630 Jak-STAT signaling pathway	56	113	48				91	134	88	132	63	69				76	40	59				88	82	91	132	63	69
mmu04640 Hematopoietic cell lineage	56	140	73				91	154	110	72	35	37				76	95	36				88	113	71	72	28	44
mmu04650 Natural killer cell mediated cytotoxicity	56	165	72				91	175	109	101	51	50				76	145	90				88	153	118	101	50	51
mmu04660 T cell receptor signaling pathway	56	96	102				91	121	126	94	49	45				63	142	144				77	150	163	94	52	42
mmu04662 B cell receptor signaling pathway	56	171	113				91	181	136	60	31	29				43	101	140				65	117	158	60	34	26
mmu04664 Fc epsilon RI signaling pathway	56	179	116				91	189	138	62	32	30				76	99	115				88	116	139	62	34	28
mmu04666 Fc gamma R-mediated phagocytosis	56	76	13	41	2	6	75	20	3	75	30	45	1	0	1	39	62	128	24	9	3	36	20	35	75	37	38	1	0	1
mmu04668 TNF signaling pathway	56	21	70				91	79	107	94	43	51				76	23	91				88	73	119	94	48	46
mmu04670 Leukocyte transendothelial migration	45	188	151	22	16	16	43	96	52	107	64	43	2	1	1	76	171	95	24	14	22	53	63	33	107	54	53	2	1	1
mmu04672 Intestinal immune network for IgA production	56	178	148				91	188	163	37	25	12				76	177	110				88	179	135	37	17	20
mmu04710 Circadian rhythm	56	68	69				91	101	106	26	13	13				76	66	78				88	95	110	26	12	14
mmu04713 Circadian entrainment	55	149	156				90	162	168	77	47	30				76	122	40				88	133	73	77	32	45
mmu04720 Long-term potentiation	56	175	131				91	185	150	60	32	28				66	141	156				80	149	169	60	34	26
mmu04721 Synaptic vesicle cycle	56	93	34	32	15	14	54	48	18	57	25	32	1	0	1	76	100	22	24	17	10	53	50	9	57	22	35	1	0	1
mmu04722 Neurotrophin signaling pathway	56	139	114	19	16	28	40	66	50	108	57	51	1	1	0	56	114	157	24	43	21	45	61	47	108	56	52	1	0	1
mmu04723 Retrograde endocannabinoid signaling	14	161	174				30	171	181	86	58	28				76	158	97				88	164	123	86	42	44
mmu04724 Glutamatergic synapse	30	117	157				69	137	169	92	61	31				76	112	80				88	125	112	92	48	44
mmu04725 Cholinergic synapse	29	111	158				65	133	170	92	57	35				76	126	81				88	136	113	92	47	45
mmu04726 Serotonergic synapse	19	186	170				41	196	179	114	71	43				76	152	78				88	158	110	114	51	63
mmu04727 GABAergic synapse	25	153	167				60	165	176	75	48	27				76	160	63				88	165	95	75	35	40
mmu04728 Dopaminergic synapse	56	162	147				91	172	162	110	63	47				76	132	131				88	141	150	110	59	51
mmu04730 Long-term depression	56	191	136				91	200	154	55	33	22				65	172	134				79	174	153	55	27	28
mmu04740 Olfactory transduction	12	170	174				24	180	181	991	794	197				76	186	71				88	187	103	991	468	523
mmu04742 Taste transduction	17	163	174				37	173	181	59	40	19				76	186	120				88	187	144	59	25	34
mmu04744 Phototransduction	40	106	150				79	130	165	25	15	10				76	161	64				88	166	96	25	7	18
mmu04810 Regulation of actin cytoskeleton	56	155	30	37	10	9	62	58	11	195	92	103	3	1	2	76	58	59	24	8	7	53	17	23	195	101	94	3	1	2
mmu04910 Insulin signaling pathway	56	73	58				91	105	95	126	62	64				53	67	150				71	96	165	126	65	61
mmu04911 Insulin secretion	49	146	152				85	160	166	77	44	33				76	178	126				88	180	149	77	40	37
mmu04912 GnRH signaling pathway	56	133	111				91	147	134	84	44	40				52	138	162				70	147	172	84	48	36
mmu04913 Ovarian steroidogenesis	32	168	160				71	178	171	51	31	20				76	166	100				88	169	126	51	25	26
mmu04914 Progesterone-mediated oocyte maturation	56	8	11	18	16	29	39	14	14	73	32	41	1	1	0	76	20	39	15	28	37	41	11	31	73	34	39	1	1	0
mmu04915 Estrogen signaling pathway	56	104	100	26	16	21	49	52	42	86	44	42	4	2	2	46	89	145	11	23	38	24	48	63	86	48	38	4	2	2
mmu04916 Melanogenesis	56	81	95				91	111	122	88	43	45				71	169	141				84	172	159	88	41	47
mmu04917 Prolactin signaling pathway	56	145	88				91	159	119	62	33	29				76	70	107				88	98	132	62	34	28
mmu04918 Thyroid hormone synthesis	42	131	144	7	11	38	20	54	77	65	32	33	2	2	0	24	108	174	1	1	49	7	36	160	65	37	28	2	2	0
mmu04920 Adipocytokine signaling pathway	56	78	56				91	108	94	62	27	35				76	59	70				88	90	102	62	22	40
mmu04960 Aldosterone-regulated sodium reabsorption	56	166	61				91	176	98	34	18	16				76	106	14				88	120	58	34	10	24
mmu04961 Endocrine and other factor-regulated calcium reabsorption	56	167	66				91	177	103	50	22	28				76	157	67				88	163	99	50	21	29
mmu04962 Vasopressin-regulated water reabsorption	56	105	76				91	129	114	39	17	22				54	156	176				72	162	185	39	24	15
mmu04964 Proximal tubule bicarbonate reclamation	54	141	142	2	8	37	10	51	72	19	10	9	1	1	0	76	120	74	14	28	36	40	56	37	19	5	14	1	1	0
mmu04966 Collecting duct acid secretion	56	89	44	32	15	14	54	47	23	26	12	14	1	0	1	76	87	17	24	17	10	53	42	7	26	9	17	1	0	1
mmu04970 Salivary secretion	56	118	84				91	138	118	69	35	34				76	177	118				88	179	142	69	34	35
mmu04971 Gastric acid secretion	56	183	141				91	193	158	66	35	31				76	184	135				88	185	154	66	37	29
mmu04972 Pancreatic secretion	33	135	153				72	149	167	89	56	33				76	183	137				88	184	156	89	49	40
mmu04973 Carbohydrate digestion and absorption	56	173	89				91	183	120	35	18	17				76	133	73				88	142	105	35	14	21
mmu04974 Protein digestion and absorption	7	176	174				16	186	181	79	57	22				76	167	103				88	170	129	79	37	42
mmu04975 Fat digestion and absorption	56	130	101	21	16	22	46	63	43	35	18	17	1	0	1	57	73	111	24	5	1	46	27	29	35	17	18	1	0	1
mmu04976 Bile secretion	35	190	162				74	199	173	66	41	25				76	162	123				88	167	146	66	35	31
mmu04977 Vitamin digestion and absorption	46	137	143				84	151	159	20	12	8				76	45	46				88	85	79	20	9	11
mmu04978 Mineral absorption	56	70	115				91	102	137	43	21	22				48	149	143				68	156	162	43	21	22
