# Supplementary material for: Protein Kinase A Activation Promotes Cancer Cell Resistance to Glucose Starvation and Anoikis
Source: PLoS Genet. 2016 Mar 15;12(3):e1005931. doi: 10.1371/journal.pgen.1005931 (PMC4792400; doi:10.1371/journal.pgen.1005931)
Supplement: S6 Table — (XLS) [file pgen.1005931.s022.xls]

## Sheet: Description
S6 table. Pathways used for Venn diagram

## Sheet: Pathways used for Venn diagram
NF/N 2fold change STRING identified pathways	kegg number	TF/T 2fold change STRING identified pathways	kegg number
mmu04110 Cell cycle	mmu04110	mmu04141 Protein processing in endoplasmic reticulum	mmu04141
mmu03030 DNA replication	mmu03030	mmu05210 Colorectal cancer	mmu05210
mmu04115 p53 signaling pathway	mmu04115	mmu05212 pancreatic cancer	mmu05212
mmu04914 Progesterone-mediated oocyte maturation	mmu04914	mmu00670 One carbon pool by folate	mmu00670
mmu04010 MAPK signaling pathway	mmu04010
mmu04114 Oocyte meiosis	mmu04114
mmu00230 Purine metabolism	mmu00230
mmu00910 Nitrogen metabolism	mmu00910
mmu01100 Metabolic pathways	mmu01100
mmu03420 Nucleotide excision repair	mmu03420
mmu05200 Pathways in cancer	mmu05200
mmu05212 pancreatic cancer	mmu05212
mmu04062 Chemokine signaling pathway	mmu04062
mmu03430 Mismatch repair	mmu03430
mmu05210 Colorectal cancer	mmu05210
mmu04978 Mineral absorption	mmu04978
mmu04512 ECM-receptor interaction	mmu04512
mmu04510 Focal adhesion	mmu04510
mmu05146 Amoebiasis	mmu05146
mmu00603 Glycosphingolipid biosynthesis	mmu00603
mmu00860 Porphyrin and chlorophyll metabolism	mmu00860
NF/N proteins STRING identified pathways		TF/T proteins STRING identified pathways
mmu00010 Glycolysis / Gluconeogenesis	mmu00010	mmu04141 Protein processing in endoplasmic reticulum	mmu04141
mmu04141 Protein processing in endoplasmic reticulum	mmu04141	mmu01100 Metabolic pathways	mmu01100
mmu01100 Metabolic pathways	mmu01100	mmu00620 Pyruvate metabolism	mmu00620
mmu03018 RNA degradation	mmu03018	mmu00010 Glycolysis / Gluconeogenesis	mmu00010
mmu04612 Antigen processing and presentation	mmu04612	mmu00020 Citrate cycle (TCA cycle)	mmu00020
mmu04146 Peroxisome	mmu04146	mmu00260 Glycine, serine and threonine metabolism	mmu00260
mmu04145 Phagosome	mmu04145	mmu00970 Aminoacyl-tRNA biosynthesis	mmu00970
mmu00230 Purine metabolism	mmu00230	mmu00290 Valine, leucine and isoleucine biosynthesis	mmu00290
mmu05152 tubercolosis	mmu05152	mmu03018 RNA degradation	mmu03018
mmu05016 huntington's disease	mmu05016	mmu04612 Antigen processing and presentation	mmu04612
		mmu00190 OXPHOS	mmu00190
		mmu04145 Phagosome	mmu04145
		mmu00230 Purine metabolism	mmu00230
		mmu05152 tubercolosis	mmu05152
		mmu05016 huntington's disease	mmu05016
		mmu04810 Regulation of actin cytoskeleton	mmu04810
NF/N PIANO identified pathways		TF/T PIANO identified pathways
Direction down		down
mmu00970 Aminoacyl-tRNA biosynthesis	mmu00970	mmu00970 Aminoacyl-tRNA biosynthesis	mmu00970
mmu04141 Protein processing in endoplasmic reticulum	mmu04141	mmu03060 Protein export	mmu03060
mmu03010 Ribosome	mmu03010	mmu03018 RNA degradation	mmu03018
mmu00260 Glycine, serine and threonine metabolism	mmu00260	mmu04141 Protein processing in endoplasmic reticulum	mmu04141
mmu03060 Protein export	mmu03060	mmu00260 Glycine, serine and threonine metabolism	mmu00260
mmu03013 RNA transport	mmu03013	mmu03013 RNA transport	mmu03013
mmu00250 Alanine, aspartate and glutamate metabolism	mmu00250	mmu04918 Thyroid hormone synthesis	mmu04918
mmu00910 Nitrogen metabolism	mmu00910	mmu00051 Fructose and mannose metabolism	mmu00051
mmu00471 D-Glutamine and D-glutamate metabolism	mmu00471	mmu04621 NOD-like receptor signaling pathway	mmu04621
mmu04964 Proximal tubule bicarbonate reclamation	mmu04964	mmu00670 One carbon pool by folate	mmu00670
Direction Up		up
mmu04146 Peroxisome	mmu04146	mmu00072 Synthesis and degradation of ketone bodies	mmu00072
mmu04066 HIF-1 signaling pathway	mmu04066	mmu00900 Terpenoid backbone biosynthesis	mmu00900
mmu04666 Fc gamma R-mediated phagocytosis	mmu04666	mmu04146 Peroxisome	mmu04146
mmu00051 Fructose and mannose metabolism	mmu00051	mmu00640 Propanoate metabolism	mmu00640
mmu00640 Propanoate metabolism	mmu00640	mmu04110 Cell cycle	mmu04110
mmu00240 Pyrimidine metabolism	mmu00240	mmu00650 Butanoate metabolism	mmu00650
mmu00010 Glycolysis / Gluconeogenesis	mmu00010	mmu04966 Collecting duct acid secretion	mmu04966
mmu04114 Oocyte meiosis	mmu04114	mmu00380 Tryptophan metabolism	mmu00380
mmu00030 Pentose phosphate pathway	mmu00030	mmu04721 Synaptic vesicle cycle	mmu04721
mmu00230 Purine metabolism	mmu00230	mmu00280 Valine, leucine and isoleucine degradation	mmu00280
Direction Mixed		Direction Mixed
mmu04066 HIF-1 signaling pathway	mmu04066	mmu04141 Protein processing in endoplasmic reticulum	mmu04141
mmu00240 Pyrimidine metabolism	mmu00240	mmu00970 Aminoacyl-tRNA biosynthesis	mmu00970
mmu04146 Peroxisome	mmu04146	mmu00900 Terpenoid backbone biosynthesis	mmu00900
mmu00010 Glycolysis / Gluconeogenesis	mmu00010	mmu00750 Vitamin B6 metabolism	mmu00750
mmu00230 Purine metabolism	mmu00230	mmu00072 Synthesis and degradation of ketone bodies	mmu00072
mmu00760 Nicotinate and nicotinamide metabolism	mmu00760	mmu03060 Protein export	mmu03060
mmu04380 Osteoclast differentiation	mmu04380	mmu04510 Focal adhesion	mmu04510
mmu00270 Cysteine and methionine metabolism	mmu00270	mmu04146 Peroxisome	mmu04146
mmu00970 Aminoacyl-tRNA biosynthesis	mmu00970	mmu00670 One carbon pool by folate	mmu00670
mmu04110 Cell cycle	mmu04110	mmu04151 PI3K-Akt signaling pathway	mmu04151
