# Supplementary material for: Protein Kinase A Activation Promotes Cancer Cell Resistance to Glucose Starvation and Anoikis
Source: PLoS Genet. 2016 Mar 15;12(3):e1005931. doi: 10.1371/journal.pgen.1005931 (PMC4792400; doi:10.1371/journal.pgen.1005931)
Supplement: S7 Table — Metabolite identified by NMR analysis for three independent biological replicates and mean and standard deviation thereof. (XLS) [file pgen.1005931.s023.xls]

## Sheet: Description
S7 Table. NMR identified metabolite in N, N+F, T and T+F cells.
Metabolite identified by NMR analysis for three independent biological replicates and mean and stdev thereof

## Sheet: NMR data
		Amount variation in mM
		N sample					NF sample							T sample							TF sample								DSS= 0,02 mM
	METABOLITE	[mM] 1	[mM] 2	[mM] 3	Average [mM]	SD	[mM] 1	[mM] 2	[mM] 3	Average [mM]	SD	tTEST	Δ on N sample	[mM] 1	[mM] 2	[mM] 3	Average [mM]	SD	tTEST	Δ on N sample	[mM] 1	[mM] 2	[mM] 3	Average [mM]	SD	tTEST	Δ on N sample
	Alanine	0.0022	0.0017	0.0018	0.0019	0.000264575	0.0065	0.0055	0.0063	0.0061	0.00052915	0.000125634	0.0042	0.0075	0.006	0.0075	0.007	0.000866025	0.000309312	0.0051	0.006	0.00825	0.009	0.00775	0.00156125	0.00153157	0.00585
	Aspartate	0.009	0.01	0.01	0.00966667	0.00057735	0.021	0.025	0.025	0.0236667	0.0023094	0.000261591	0.014	0.0405	0.039	0.0405	0.04	0.000866025	4.60879e-07	0.0303333	0.04425	0.04725	0.045	0.0455	0.00156125	1.5448e-06	0.0358333
	Phenylalanine	0.0019	0.0022	0.0021	0.00206667	0.000152753	0.0033	0.0048	0.0046	0.00423333	0.000814453	0.00529365	0.00216667	0.005475	0.006525	0.00645	0.006	0.000585769	0.000153444	0.00393333	0.00585	0.00615	0.00615	0.00605	0.000173205	3.73811e-06	0.00398333
	Glycine	0.013	0.014	0.014	0.0136667	0.00057735	0.021	0.0235	0.023	0.0225	0.00132288	0.000224161	0.00883333	0.03525	0.03825	0.036	0.0365	0.00156125	9.30487e-06	0.0228333	0.03675	0.03225	0.0375	0.0355	0.00283945	9.94756e-05	0.0218333
	Glutamate	0.035	0.038	0.036	0.0363333	0.00152753	0.076	0.072	0.075	0.0743333	0.00208167	7.03265e-06	0.038	0.28575	0.27675	0.28425	0.28225	0.00482183	5.95982e-08	0.245917	0.19275	0.18825	0.19575	0.19225	0.00377492	1.5488e-07	0.155917
	Glutamine	0.001	0.0013	0.0011	0.00113333	0.000152753	0.01	0.0125	0.012	0.0115	0.00132288	8.75273e-05	0.0103667	0.01575	0.01275	0.01575	0.01475	0.00173205	8.55052e-05	0.0136167	0.0135	0.0105	0.0135	0.0125	0.00173205	0.000173407	0.0113667
	Isoleucine	0.004	0.0025	0.003	0.00316667	0.000763763	0.005	0.007	0.006	0.006	0.001	0.00877023	0.00283333	0.012	0.009	0.012	0.011	0.00173205	0.00100302	0.00783333	0.01125	0.01275	0.01275	0.01225	0.00106066	8.40113e-05	0.00908333
	Lysine	0.0033	0.0025	0.0027	0.00283333	0.000416333	0.026	0.022	0.026	0.0246667	0.0023094	4.3362e-05	0.0218333	0.04125	0.03375	0.04125	0.0375	0.00433013	6.94486e-05	0.0346667	0.04275	0.04575	0.045	0.0445	0.00156125	7.51332e-07	0.0416667
	Tyrosine	0.0018	0.002	0.0018	0.00186667	0.00011547	0.002	0.004	0.004	0.00333333	0.0011547	0.0468941	0.00146667	0.0039	0.0051	0.00495	0.0045	0.000653835	0.000955325	0.00263333	0.005325	0.005175	0.0054	0.0053	0.000114564	1.671e-06	0.00343333
	Threonine	0.008	0.01	0.01	0.00933333	0.0011547	0.015	0.017	0.017	0.0163333	0.0011547	0.000878305	0.007	0.04125	0.03675	0.03825	0.03875	0.00229129	1.8971e-05	0.0294167	0.04875	0.06	0.06075	0.0565	0.00672216	0.000139225	0.0471667
	Valine	0.004	0.006	0.004	0.00466667	0.0011547	0.01	0.014	0.014	0.0126667	0.0023094	0.00291034	0.008	0.02025	0.01725	0.0195	0.019	0.00156125	0.000107859	0.0143333	0.0195	0.02325	0.0225	0.02175	0.00198431	0.0001045	0.0170833
	Acetone	0.015	0.0165	0.015	0.0155	0.000866025	0.029	0.025	0.028	0.0273333	0.00208167	0.000405976	0.0118333	0.00525	0.00675	0.00675	0.006	0.000866025	9.85739e-05	-0.0095	0.0033	0.0027	0.002925	0.002975	0.000424264	9.4864e-06	-0.012525
	Acetate	0.005	0.006	0.006	0.00566667	0.00057735	0.005	0.0045	0.005	0.00483333	0.000288675	0.0445047	-0.000833333	0.00405	0.00495	0.00495	0.0045	0.000519615	0.0430039	-0.00116667	0.004125	0.003375	0.003225	0.003575	0.00053033	0.00427316	-0.00209167
	Creatine	0.0045	0.0038	0.0039	0.00406667	0.000378594	0.008	0.006	0.008	0.00733333	0.0011547	0.00480869	0.00326667	0.0345	0.0285	0.03375	0.0315	0.00326917	6.01432e-05	0.0274333	0.02625	0.0225	0.0255	0.02475	0.00265165	2.96991e-05	0.0206833
	Myoinositol	0.006	0.0072	0.0062	0.00646667	0.00064291	0.0195	0.017	0.019	0.0185	0.00132288	7.19945e-05	0.0120333	0.0285	0.024	0.0255	0.02625	0.00229129	7.10766e-05	0.0197833	0.03	0.024	0.0315	0.0285	0.00424264	0.000343678	0.0220333
	GSSG	0.0005	0.0005	0.0005	0.0005	0	0.004	0.005	0.005	0.00466667	0.00057735	0.000117808	0.00416667	0.01575	0.017625	0.0165	0.0166875	0.000943729	3.88125e-06	0.0161875	0.0255	0.0225	0.02625	0.02475	0.00212132	1.47244e-05	0.02425
	GSH	0.0005	0.0005	0.0005	0.0005	0	0.0027	0.0035	0.0035	0.00323333	0.00046188	0.000255363	0.00128333	0.01725	0.016125	0.01575	0.0166875	0.000780625	1.93849e-06	0.0147375	0.021	0.0165	0.0225	0.02	0.00318198	0.000207205	0.01805
	Succinate	0.0018	0.0021	0.0018	0.00195	0.000173205	0.0046	0.0051	0.005	0.0049	0.000264575	4.01556e-05	-5e-05	0.0075	0.006	0.0075	0.00675	0.000866025	0.000280793	0.0018	0.00675	0.00525	0.006	0.006	0.00106066	0.000383572	0.00105
	Fumarate	0.0005	0.0005	0.0005	0.0005	0	0.0005	0.0005	0.0005	0.0005	0	0	0	0.00075	0.00105	0.001125	0.0009	0.000198431	0.00715251	0.0004	0.000675	0.000825	0.0009	0.0008	0.000106066	0.00526627	0.0003
	AMP	0.0057	0.0042	0.0048	0.00495	0.000754983	0.057	0.062	0.061	0.06	0.00264575	2.06092e-06	0.0595	0.0225	0.0195	0.02175	0.021	0.00156125	4.11565e-05	0.0205	0.01725	0.02025	0.0195	0.019	0.00212132	7.37825e-05	0.0185
	NAD	0.0005	0.0005	0.0005	0.0005	0	0.0011	0.0015	0.0014	0.00133333	0.000208167	0.0011358	0.000833333	0.0033	0.0027	0.002925	0.003	0.000303109	7.25495e-05	0.0025	0.002625	0.0021	0.002625	0.00245	0.000371231	0.000184573	0.00195
	Uracil	0.0005	0.0005	0.0005	0.0005	0	0.0018	0.001	0.002	0.0016	0.00052915	0.011373	0.0011	0.002925	0.003225	0.003	0.003075	0.000156125	4.64513e-06	0.002575	0.0075	0.006	0.00825	0.00725	0.00106066	0.000259753	0.00675
	Uridine	0.0005	0.0005	0.0005	0.0005	0	0.003	0.005	0.005	0.00433333	0.0011547	0.00226771	0.00383333	0.00165	0.00135	0.001575	0.0015	0.000156125	0.000170532	0.001	0.00825	0.012	0.01125	0.0105	0.00265165	0.000474508	0.01
	GlcNAc-6-P	0.0132	0.014	0.014	0.0136	0.00046188	0.0225	0.0277	0.026	0.0254	0.00265141	0.0109208	0.0118	0.027	0.02925	0.027	0.028125	0.00129904	0.00585304	0.014525	0.0405	0.039	0.04125	0.04025	0.00106066	0.000869872	0.02665
